# Supplementary material for: ﻿Three new species of Valvatidae, Planorbidae, and Lymnaeidae (Mollusca, Gastropoda) from Lake Bitahai, Yunnan Plateau, China
Source: Zookeys. 2025 Dec 19;1264:249–63. doi: 10.3897/zookeys.1264.170832 (PMC12743247; doi:10.3897/zookeys.1264.170832)
Supplement: XML Treatment for Valvata bitaensis [file zookeys.1264.170832-treatment1.xml]

<!DOCTYPE tp:taxon-treatment
  PUBLIC "-//TaxonX//DTD Taxonomic Treatment Publishing DTD v0 20100105//EN" "tax-treatment-NSO.dtd">
<tp:taxon-treatment xmlns:tp="http://www.plazi.org/taxpub"><tp:treatment-meta><kwd-group><label>Taxon classification</label><kwd>
                <named-content content-type="kingdom">Animalia</named-content>
              </kwd><kwd>
                <named-content content-type="phylum">Mollusca</named-content>
              </kwd><kwd>
                <named-content content-type="family">Valvatidae</named-content>
              </kwd></kwd-group><mixed-citation publication-type="journal"><person-group><name><surname>Zhang</surname><given-names>Le-Jia</given-names></name><name><surname>Liu</surname><given-names>Shu-Wei</given-names></name><name><surname>Chen</surname><given-names>Xiao-Yong</given-names></name></person-group><article-title>﻿Three new species of <tp:taxon-name><tp:taxon-name-part taxon-name-part-type="family">Valvatidae</tp:taxon-name-part></tp:taxon-name>, <tp:taxon-name><tp:taxon-name-part taxon-name-part-type="family">Planorbidae</tp:taxon-name-part></tp:taxon-name>, and <tp:taxon-name><tp:taxon-name-part taxon-name-part-type="family">Lymnaeidae</tp:taxon-name-part></tp:taxon-name> (<tp:taxon-name><tp:taxon-name-part taxon-name-part-type="phylum">Mollusca</tp:taxon-name-part></tp:taxon-name>, <tp:taxon-name><tp:taxon-name-part taxon-name-part-type="class">Gastropoda</tp:taxon-name-part></tp:taxon-name>) from Lake Bitahai, Yunnan Plateau, China</article-title><source>Zookeys</source><day>19</day><month>12</month><year>2025</year><volume>1264</volume><fpage>249</fpage><lpage>263</lpage><pub-id pub-id-type="doi">10.3897/zookeys.1264.170832</pub-id></mixed-citation></tp:treatment-meta><tp:nomenclature><label>﻿</label><tp:taxon-name><object-id xmlns:xlink="http://www.w3.org/1999/xlink" content-type="arpha" xlink:type="simple">415560C2-8449-5168-A127-BEF835B4DFCA</object-id>
              <tp:taxon-name-part taxon-name-part-type="genus" reg="Valvata">Valvata</tp:taxon-name-part>
              <tp:taxon-name-part taxon-name-part-type="species" reg="bitaensis">bitaensis</tp:taxon-name-part>
              <object-id xmlns:xlink="http://www.w3.org/1999/xlink" content-type="zoobank" xlink:type="simple">https://zoobank.org/06502ED4-80F9-4BCA-B7BB-86A1DE016A74</object-id>
            </tp:taxon-name><tp:taxon-authority>Zhang</tp:taxon-authority><tp:taxon-status xmlns:xlink="http://www.w3.org/1999/xlink" xlink:type="simple">sp. nov.</tp:taxon-status></tp:nomenclature><tp:treatment-sec sec-type="material" id="SECID0EEBAE"><title>Material examined.</title><p><bold><italic>Holotype</italic></bold>: <named-content xmlns:xlink="http://www.w3.org/1999/xlink" content-type="dwc:institutional_code" xlink:title="Kunming Institute of Zoology, Chinese Academy of Sciences" xlink:href="http://grbio.org/institution/kunming-institute-zoology-chinese-academy-sciences" xlink:type="simple">KIZ</named-content>. 2500001, site 2 in Lake Bitahai, Shangri-La City, Yunnan Province, China, on submerged wood, 3550 m above sea level. <bold><italic>Paratypes</italic></bold>: 8 specimens, <named-content xmlns:xlink="http://www.w3.org/1999/xlink" content-type="dwc:institutional_code" xlink:title="Kunming Institute of Zoology, Chinese Academy of Sciences" xlink:href="http://grbio.org/institution/kunming-institute-zoology-chinese-academy-sciences" xlink:type="simple">KIZ</named-content>. 2500002–2500009, 2500002 referring to VB2 and 2500009 referring to VB1 in <abbrev xmlns:xlink="http://www.w3.org/1999/xlink" xlink:title="c oxidase subunit I" id="ABBRID0E1BAE" xlink:type="simple">COI</abbrev> tree, site 1 and 2 in Lake Bitahai, Shangri-La City, Yunnan Province, China, on submerged wood and rocks, around 3540 m above sea level.</p></tp:treatment-sec><tp:treatment-sec sec-type="etymology" id="SECID0E5BAE"><title>Etymology.</title><p>Named after the type locality Lake Bitahai. The recommended Chinese name is “碧塔盘螺”.</p></tp:treatment-sec><tp:treatment-sec sec-type="description" id="SECID0EDCAE"><title>Description.</title><p>Shell very small (Table <xref ref-type="table" rid="T1">1</xref>), light yellow to brown, thin, discoidal, with 3–3.5 regularly increasing whorls; shell surface with dense fine growth lines both in adult and embryonic shell, spiral whorls flat disc-shaped, last 1/5 body whorl always uncoiling and twisting diagonally downward; aperture round, inner lip always detached from body whorl, umbilicus widely open, nearly all whorls visible from umbilicus side. Operculum round, thin, concave, 6–7 dextral whorls (Figs <xref ref-type="fig" rid="F2">2</xref>, <xref ref-type="fig" rid="F3">3A, B</xref>).</p><table-wrap id="T1" position="float" orientation="portrait"><label>Table 1.</label><caption><p>Shell measurements (in mm) of the three new species of freshwater snail from Lake Bitahai. The median and standard deviation are provided for shell height (H), width (W), and the width-to-height ratio (W/H).</p></caption><table id="TID0EUXAG" rules="all"><tbody><tr><th rowspan="1" colspan="1">Species</th><th rowspan="1" colspan="1">
                      <italic>N</italic>
                    </th><th rowspan="1" colspan="1">Height (H)</th><th rowspan="1" colspan="1">Width (W)</th><th rowspan="1" colspan="1">W/H</th></tr><tr><td rowspan="1" colspan="1"><italic><tp:taxon-name><tp:taxon-name-part taxon-name-part-type="genus" reg="Valvata">Valvata</tp:taxon-name-part> <tp:taxon-name-part taxon-name-part-type="species" reg="bitaensis">bitaensis</tp:taxon-name-part></tp:taxon-name></italic> sp. nov.</td><td rowspan="1" colspan="1">9</td><td rowspan="1" colspan="1">1.7±0.3</td><td rowspan="1" colspan="1">3.3±0.3</td><td rowspan="1" colspan="1">1.99±0.29</td></tr><tr><td rowspan="1" colspan="1"><italic><tp:taxon-name><tp:taxon-name-part taxon-name-part-type="genus" reg="Gyraulus">Gyraulus</tp:taxon-name-part> <tp:taxon-name-part taxon-name-part-type="species" reg="semskyinyizla">semskyinyizla</tp:taxon-name-part></tp:taxon-name></italic> sp. nov.</td><td rowspan="1" colspan="1">10</td><td rowspan="1" colspan="1">1.8±0.1</td><td rowspan="1" colspan="1">5.7±0.4</td><td rowspan="1" colspan="1">3.25±0.19</td></tr><tr><td rowspan="1" colspan="1"><italic><tp:taxon-name><tp:taxon-name-part taxon-name-part-type="genus" reg="Radix">Radix</tp:taxon-name-part> <tp:taxon-name-part taxon-name-part-type="species" reg="shangrila">shangrila</tp:taxon-name-part></tp:taxon-name></italic> sp. nov.</td><td rowspan="1" colspan="1">9</td><td rowspan="1" colspan="1">16.9±2.0</td><td rowspan="1" colspan="1">10.1±1.3</td><td rowspan="1" colspan="1">0.51±0.08</td></tr></tbody></table></table-wrap><fig id="F2" position="float" orientation="portrait"><object-id xmlns:xlink="http://www.w3.org/1999/xlink" content-type="doi" xlink:type="simple">10.3897/zookeys.1264.170832.figure2</object-id><object-id xmlns:xlink="http://www.w3.org/1999/xlink" content-type="arpha" xlink:type="simple">93446FB8-30AA-5060-B13B-28B460EA8CB2</object-id><label>Figure 2.</label><caption><p>Shell of <italic><tp:taxon-name><tp:taxon-name-part taxon-name-part-type="genus" reg="Valvata">Valvata</tp:taxon-name-part> <tp:taxon-name-part taxon-name-part-type="species" reg="bitaensis">bitaensis</tp:taxon-name-part></tp:taxon-name></italic> sp. nov. A. Holotype; B–F. Paratypes; F. VB2 in <abbrev xmlns:xlink="http://www.w3.org/1999/xlink" xlink:title="Bayesian inference" id="ABBRID0E2GAE" xlink:type="simple">BI</abbrev> tree of Fig. <xref ref-type="fig" rid="F4">4</xref>. Scale bars: 5 mm.</p></caption><graphic xmlns:xlink="http://www.w3.org/1999/xlink" xlink:href="zookeys-1264-249_article-170832__-g002.jpg" position="float" orientation="portrait" xlink:type="simple" id="oo_1496350.jpg"><uri content-type="original_file" xlink:type="simple">https://binary.pensoft.net/fig/1496350</uri></graphic></fig><fig id="F3" position="float" orientation="portrait"><object-id xmlns:xlink="http://www.w3.org/1999/xlink" content-type="doi" xlink:type="simple">10.3897/zookeys.1264.170832.figure3</object-id><object-id xmlns:xlink="http://www.w3.org/1999/xlink" content-type="arpha" xlink:type="simple">84AB2D95-62B8-5AA0-8093-E8E7A92229F0</object-id><label>Figure 3.</label><caption><p>SEM photo of freshwater snails from Lake Bitahai. A. Adult shell of <italic><tp:taxon-name><tp:taxon-name-part taxon-name-part-type="genus" reg="Valvata">Valvata</tp:taxon-name-part> <tp:taxon-name-part taxon-name-part-type="species" reg="bitaensis">bitaensis</tp:taxon-name-part></tp:taxon-name></italic> sp. nov.; B. Surface structure of embryonic shell of <italic><tp:taxon-name><tp:taxon-name-part taxon-name-part-type="genus" reg="Valvata">Valvata</tp:taxon-name-part> <tp:taxon-name-part taxon-name-part-type="species" reg="bitaensis">bitaensis</tp:taxon-name-part></tp:taxon-name></italic> sp. nov.; C. Adult shell surface structure of <italic><tp:taxon-name><tp:taxon-name-part taxon-name-part-type="genus" reg="Gyraulus">Gyraulus</tp:taxon-name-part> <tp:taxon-name-part taxon-name-part-type="species" reg="semskyinyizla">semskyinyizla</tp:taxon-name-part></tp:taxon-name></italic> sp. nov.; D. Embryonic shell of <italic><tp:taxon-name><tp:taxon-name-part taxon-name-part-type="genus" reg="Gyraulus">Gyraulus</tp:taxon-name-part> <tp:taxon-name-part taxon-name-part-type="species" reg="semskyinyizla">semskyinyizla</tp:taxon-name-part></tp:taxon-name></italic> sp. nov.</p></caption><graphic xmlns:xlink="http://www.w3.org/1999/xlink" xlink:href="zookeys-1264-249_article-170832__-g003.jpg" position="float" orientation="portrait" xlink:type="simple" id="oo_1496351.jpg"><uri content-type="original_file" xlink:type="simple">https://binary.pensoft.net/fig/1496351</uri></graphic></fig></tp:treatment-sec><tp:treatment-sec sec-type="habitat" id="SECID0EBJAE"><title>Habitat and distribution.</title><p>Only known from Lake Bitahai. Prefers hard substrates such as rocks and submerged wood.</p></tp:treatment-sec><tp:treatment-sec sec-type="COI sequence data" id="SECID0EGJAE"><title><abbrev xmlns:xlink="http://www.w3.org/1999/xlink" xlink:title="c oxidase subunit I" id="ABBRID0ELJAE" xlink:type="simple">COI</abbrev> sequence data.</title><p>The <abbrev xmlns:xlink="http://www.w3.org/1999/xlink" xlink:title="c oxidase subunit I" id="ABBRID0ERJAE" xlink:type="simple">COI</abbrev> phylogeny (Fig. <xref ref-type="fig" rid="F4">4</xref>) shows that <italic><tp:taxon-name><tp:taxon-name-part taxon-name-part-type="genus" reg="Valvata">Valvata</tp:taxon-name-part> <tp:taxon-name-part taxon-name-part-type="species" reg="bitaensis">bitaensis</tp:taxon-name-part></tp:taxon-name></italic> sp. nov. forms a well-supported sister clade (<abbrev xmlns:xlink="http://www.w3.org/1999/xlink" xlink:title="posterior probabilities" id="ABBRID0EEKAE" xlink:type="simple">pp</abbrev> = 1) of <italic><tp:taxon-name><tp:taxon-name-part taxon-name-part-type="genus" reg="Valvata">Valvata</tp:taxon-name-part> <tp:taxon-name-part taxon-name-part-type="species" reg="succinea">succinea</tp:taxon-name-part></tp:taxon-name></italic> endemic to Lake Lugu of northwestern Yunnan (<abbrev xmlns:xlink="http://www.w3.org/1999/xlink" xlink:title="posterior probabilities" id="ABBRID0ETKAE" xlink:type="simple">pp</abbrev> = 1). The uncorrected p-distance of <abbrev xmlns:xlink="http://www.w3.org/1999/xlink" xlink:title="c oxidase subunit I" id="ABBRID0EXKAE" xlink:type="simple">COI</abbrev> between these two species is around 4.5%.</p><fig id="F4" position="float" orientation="portrait"><object-id xmlns:xlink="http://www.w3.org/1999/xlink" content-type="doi" xlink:type="simple">10.3897/zookeys.1264.170832.figure4</object-id><object-id xmlns:xlink="http://www.w3.org/1999/xlink" content-type="arpha" xlink:type="simple">E376381A-EA03-52A8-B487-3EDDD7C8FBFE</object-id><label>Figure 4.</label><caption><p><abbrev xmlns:xlink="http://www.w3.org/1999/xlink" xlink:title="Bayesian inference" id="ABBRID0EDLAE" xlink:type="simple">BI</abbrev> tree of partial <abbrev xmlns:xlink="http://www.w3.org/1999/xlink" xlink:title="c oxidase subunit I" id="ABBRID0EHLAE" xlink:type="simple">COI</abbrev> sequences of <tp:taxon-name><tp:taxon-name-part taxon-name-part-type="family">Valvatidae</tp:taxon-name-part></tp:taxon-name>. <italic><tp:taxon-name><tp:taxon-name-part taxon-name-part-type="genus" reg="Valvata">Valvata</tp:taxon-name-part> <tp:taxon-name-part taxon-name-part-type="species" reg="bitaensis">bitaensis</tp:taxon-name-part></tp:taxon-name></italic> sp. nov. is marked in red.</p></caption><graphic xmlns:xlink="http://www.w3.org/1999/xlink" xlink:href="zookeys-1264-249_article-170832__-g004.jpg" position="float" orientation="portrait" xlink:type="simple" id="oo_1496352.jpg"><uri content-type="original_file" xlink:type="simple">https://binary.pensoft.net/fig/1496352</uri></graphic></fig></tp:treatment-sec><tp:treatment-sec sec-type="remarks" id="SECID0EAMAE"><title>Remarks.</title><p>This species has fine, dense ribs (Fig. <xref ref-type="fig" rid="F3">3A, B</xref>) and the inner lip of the aperture is always detached from the body whorl. Sometimes the shell is uncoiled, by which it can be easily distinguished from all known <italic><tp:taxon-name><tp:taxon-name-part taxon-name-part-type="genus" reg="Valvata">Valvata</tp:taxon-name-part></tp:taxon-name></italic> species, especially <italic><tp:taxon-name><tp:taxon-name-part taxon-name-part-type="genus" reg="Valvata">Valvata</tp:taxon-name-part> <tp:taxon-name-part taxon-name-part-type="species" reg="succinea">succinea</tp:taxon-name-part></tp:taxon-name></italic> Chen, He &amp; Fan, 2024 another endemic <italic><tp:taxon-name><tp:taxon-name-part taxon-name-part-type="genus" reg="Valvata">Valvata</tp:taxon-name-part></tp:taxon-name></italic> species of Yunnan’s lakes.</p></tp:treatment-sec></tp:taxon-treatment>
