# Supplementary material for: ﻿Three new species of Valvatidae, Planorbidae, and Lymnaeidae (Mollusca, Gastropoda) from Lake Bitahai, Yunnan Plateau, China
Source: Zookeys. 2025 Dec 19;1264:249–63. doi: 10.3897/zookeys.1264.170832 (PMC12743247; doi:10.3897/zookeys.1264.170832)
Supplement: XML Treatment for Gyraulus semskyinyizla [file zookeys.1264.170832-treatment2.xml]

<!DOCTYPE tp:taxon-treatment
  PUBLIC "-//TaxonX//DTD Taxonomic Treatment Publishing DTD v0 20100105//EN" "tax-treatment-NSO.dtd">
<tp:taxon-treatment xmlns:tp="http://www.plazi.org/taxpub"><tp:treatment-meta><kwd-group><label>Taxon classification</label><kwd>
                <named-content content-type="kingdom">Animalia</named-content>
              </kwd><kwd>
                <named-content content-type="phylum">Mollusca</named-content>
              </kwd><kwd>
                <named-content content-type="family">Planorbidae</named-content>
              </kwd></kwd-group><mixed-citation publication-type="journal"><person-group><name><surname>Zhang</surname><given-names>Le-Jia</given-names></name><name><surname>Liu</surname><given-names>Shu-Wei</given-names></name><name><surname>Chen</surname><given-names>Xiao-Yong</given-names></name></person-group><article-title>﻿Three new species of <tp:taxon-name><tp:taxon-name-part taxon-name-part-type="family">Valvatidae</tp:taxon-name-part></tp:taxon-name>, <tp:taxon-name><tp:taxon-name-part taxon-name-part-type="family">Planorbidae</tp:taxon-name-part></tp:taxon-name>, and <tp:taxon-name><tp:taxon-name-part taxon-name-part-type="family">Lymnaeidae</tp:taxon-name-part></tp:taxon-name> (<tp:taxon-name><tp:taxon-name-part taxon-name-part-type="phylum">Mollusca</tp:taxon-name-part></tp:taxon-name>, <tp:taxon-name><tp:taxon-name-part taxon-name-part-type="class">Gastropoda</tp:taxon-name-part></tp:taxon-name>) from Lake Bitahai, Yunnan Plateau, China</article-title><source>Zookeys</source><day>19</day><month>12</month><year>2025</year><volume>1264</volume><fpage>249</fpage><lpage>263</lpage><pub-id pub-id-type="doi">10.3897/zookeys.1264.170832</pub-id></mixed-citation></tp:treatment-meta><tp:nomenclature><label>﻿</label><tp:taxon-name><object-id xmlns:xlink="http://www.w3.org/1999/xlink" content-type="arpha" xlink:type="simple">AC094073-76E1-5794-8522-01ABCBDDAE3B</object-id>
              <tp:taxon-name-part taxon-name-part-type="genus" reg="Gyraulus">Gyraulus</tp:taxon-name-part>
              <tp:taxon-name-part taxon-name-part-type="species" reg="semskyinyizla">semskyinyizla</tp:taxon-name-part>
              <object-id xmlns:xlink="http://www.w3.org/1999/xlink" content-type="zoobank" xlink:type="simple">https://zoobank.org/3908E8D7-BBD0-4B04-9A2B-368F73FBFBD0</object-id>
            </tp:taxon-name><tp:taxon-authority>Zhang</tp:taxon-authority><tp:taxon-status xmlns:xlink="http://www.w3.org/1999/xlink" xlink:type="simple">sp. nov.</tp:taxon-status></tp:nomenclature><tp:treatment-sec sec-type="material" id="SECID0ECPAE"><title>Material examined.</title><p><bold><italic>Holotype</italic></bold>: <named-content xmlns:xlink="http://www.w3.org/1999/xlink" content-type="dwc:institutional_code" xlink:title="Kunming Institute of Zoology, Chinese Academy of Sciences" xlink:href="http://grbio.org/institution/kunming-institute-zoology-chinese-academy-sciences" xlink:type="simple">KIZ</named-content>. 2500010, referring to GS1 in <abbrev xmlns:xlink="http://www.w3.org/1999/xlink" xlink:title="c oxidase subunit I" id="ABBRID0ERPAE" xlink:type="simple">COI</abbrev> tree, site 1 in Lake Bitahai, Shangri-La City, Yunnan Province, China, on submerged rock near shore, 3550 m above sea level. <bold><italic>Paratypes</italic></bold>: 9 specimens, <named-content xmlns:xlink="http://www.w3.org/1999/xlink" content-type="dwc:institutional_code" xlink:title="Kunming Institute of Zoology, Chinese Academy of Sciences" xlink:href="http://grbio.org/institution/kunming-institute-zoology-chinese-academy-sciences" xlink:type="simple">KIZ</named-content>. 2500011–2500019, 2500011 referring to GS2, 2500012 referring to GS3, and 2500013 referring to GS4 in <abbrev xmlns:xlink="http://www.w3.org/1999/xlink" xlink:title="c oxidase subunit I" id="ABBRID0E3PAE" xlink:type="simple">COI</abbrev> tree, sites 1, 2 and 3 in Lake Bitahai, Shangri-La City, Yunnan Province, China, on submerged wood and rocks, around 3540 m above sea level.</p></tp:treatment-sec><tp:treatment-sec sec-type="etymology" id="SECID0EAQAE"><title>Etymology.</title><p>Named after the Tibetan name of Shangri-La City,” སེམས་ཀྱི་ཉི་ཟླ་གྲོང་ཁྱེར།” (Sems kyi nyi zla). The recommended Chinese name is “日月旋螺”.</p></tp:treatment-sec><tp:treatment-sec sec-type="description" id="SECID0EFQAE"><title>Description.</title><p>Shell very small (Table <xref ref-type="table" rid="T1">1</xref>), Pseudodextral, light yellow, thin, discoidal, with 3.5–4 regularly increasing whorls; shell surface rough, with dense spiral striae and vertical growth lines, forming fine reticulate pattern, with short hairs which follow the spiral striae, several weak keels on each whorl; aperture ovate, inner lip tightly attaching to body whorl, Pseudo-umbilicus widely open, shallow, nearly all whorls visible from pseudo-umbilicus side (Figs <xref ref-type="fig" rid="F3">3C, D</xref>, <xref ref-type="fig" rid="F5">5</xref>). Animals light grey, mantle roof with dense fine black dots pattern but normally not visible through the shell (Fig. <xref ref-type="fig" rid="F6">6A</xref>).</p><fig id="F5" position="float" orientation="portrait"><object-id xmlns:xlink="http://www.w3.org/1999/xlink" content-type="doi" xlink:type="simple">10.3897/zookeys.1264.170832.figure5</object-id><object-id xmlns:xlink="http://www.w3.org/1999/xlink" content-type="arpha" xlink:type="simple">AE19ABD1-DAD4-5AAC-8EA5-22397191E422</object-id><label>Figure 5.</label><caption><p>Shell of <italic><tp:taxon-name><tp:taxon-name-part taxon-name-part-type="genus" reg="Gyraulus">Gyraulus</tp:taxon-name-part> <tp:taxon-name-part taxon-name-part-type="species" reg="semskyinyizla">semskyinyizla</tp:taxon-name-part></tp:taxon-name></italic> sp. nov. A. Holotype, GS1 in <abbrev xmlns:xlink="http://www.w3.org/1999/xlink" xlink:title="Bayesian inference" id="ABBRID0EORAE" xlink:type="simple">BI</abbrev> tree of Fig. <xref ref-type="fig" rid="F7">7</xref>; B–F. Paratypes; B. GS3 in <abbrev xmlns:xlink="http://www.w3.org/1999/xlink" xlink:title="Bayesian inference" id="ABBRID0EWRAE" xlink:type="simple">BI</abbrev> tree of Fig. <xref ref-type="fig" rid="F7">7</xref>; C. GS4 in <abbrev xmlns:xlink="http://www.w3.org/1999/xlink" xlink:title="Bayesian inference" id="ABBRID0E5RAE" xlink:type="simple">BI</abbrev> tree of Fig. <xref ref-type="fig" rid="F7">7</xref>; F. GS2 in <abbrev xmlns:xlink="http://www.w3.org/1999/xlink" xlink:title="Bayesian inference" id="ABBRID0EGSAE" xlink:type="simple">BI</abbrev> tree of Fig. <xref ref-type="fig" rid="F7">7</xref>. Scale bars: 5 mm.</p></caption><graphic xmlns:xlink="http://www.w3.org/1999/xlink" xlink:href="zookeys-1264-249_article-170832__-g005.jpg" position="float" orientation="portrait" xlink:type="simple" id="oo_1496353.jpg"><uri content-type="original_file" xlink:type="simple">https://binary.pensoft.net/fig/1496353</uri></graphic></fig><fig id="F6" position="float" orientation="portrait"><object-id xmlns:xlink="http://www.w3.org/1999/xlink" content-type="doi" xlink:type="simple">10.3897/zookeys.1264.170832.figure6</object-id><object-id xmlns:xlink="http://www.w3.org/1999/xlink" content-type="arpha" xlink:type="simple">FB15F878-FF33-5690-BFBF-03EEFF00E014</object-id><label>Figure 6.</label><caption><p>Soft body of <italic><tp:taxon-name><tp:taxon-name-part taxon-name-part-type="genus" reg="Gyraulus">Gyraulus</tp:taxon-name-part> <tp:taxon-name-part taxon-name-part-type="species" reg="semskyinyizla">semskyinyizla</tp:taxon-name-part></tp:taxon-name></italic> sp. nov. (A) and <italic><tp:taxon-name><tp:taxon-name-part taxon-name-part-type="genus" reg="Radix">Radix</tp:taxon-name-part> <tp:taxon-name-part taxon-name-part-type="species" reg="shangrila">shangrila</tp:taxon-name-part></tp:taxon-name></italic> sp. nov. (B), displaying patterns on mantle roof. Scale bars: 5 mm.</p></caption><graphic xmlns:xlink="http://www.w3.org/1999/xlink" xlink:href="zookeys-1264-249_article-170832__-g006.jpg" position="float" orientation="portrait" xlink:type="simple" id="oo_1496354.jpg"><uri content-type="original_file" xlink:type="simple">https://binary.pensoft.net/fig/1496354</uri></graphic></fig></tp:treatment-sec><tp:treatment-sec sec-type="habitat" id="SECID0EWTAE"><title>Habitat and distribution.</title><p>Only known from the locality Lake Bitahai. Prefers hard substrates such as rocks and submerged wood.</p></tp:treatment-sec><tp:treatment-sec sec-type="COI sequence data" id="SECID0E2TAE"><title><abbrev xmlns:xlink="http://www.w3.org/1999/xlink" xlink:title="c oxidase subunit I" id="ABBRID0EAUAE" xlink:type="simple">COI</abbrev> sequence data.</title><p>The <abbrev xmlns:xlink="http://www.w3.org/1999/xlink" xlink:title="c oxidase subunit I" id="ABBRID0EGUAE" xlink:type="simple">COI</abbrev> phylogeny (Fig. <xref ref-type="fig" rid="F7">7</xref>) shows that <italic><tp:taxon-name><tp:taxon-name-part taxon-name-part-type="genus" reg="Gyraulus">Gyraulus</tp:taxon-name-part> <tp:taxon-name-part taxon-name-part-type="species" reg="semskyinyizla">semskyinyizla</tp:taxon-name-part></tp:taxon-name></italic> sp. nov. forms a moderately well-supported clade (<abbrev xmlns:xlink="http://www.w3.org/1999/xlink" xlink:title="posterior probabilities" id="ABBRID0EZUAE" xlink:type="simple">pp</abbrev> = 0.93) and falls within a highly supported pectinate clade (<abbrev xmlns:xlink="http://www.w3.org/1999/xlink" xlink:title="posterior probabilities" id="ABBRID0E4UAE" xlink:type="simple">pp</abbrev>=0.98) including species from China (<italic><tp:taxon-name><tp:taxon-name-part taxon-name-part-type="genus" reg="Gyraulus">G.</tp:taxon-name-part> <tp:taxon-name-part taxon-name-part-type="species" reg="chinensis">chinensis</tp:taxon-name-part></tp:taxon-name></italic>, <italic><tp:taxon-name><tp:taxon-name-part taxon-name-part-type="genus" reg="Gyraulus">G.</tp:taxon-name-part> <tp:taxon-name-part taxon-name-part-type="species" reg="xingtian">xingtian</tp:taxon-name-part></tp:taxon-name></italic>, <italic><tp:taxon-name><tp:taxon-name-part taxon-name-part-type="genus" reg="Gyraulus">G.</tp:taxon-name-part> <tp:taxon-name-part taxon-name-part-type="species" reg="luguensis">luguensis</tp:taxon-name-part></tp:taxon-name></italic>, <italic><tp:taxon-name><tp:taxon-name-part taxon-name-part-type="genus" reg="Gyraulus">Gyraulus</tp:taxon-name-part></tp:taxon-name></italic> spp. from Yunnan and Xizang), Nepal (<italic><tp:taxon-name><tp:taxon-name-part taxon-name-part-type="genus" reg="Gyraulus">Gyraulus</tp:taxon-name-part></tp:taxon-name></italic> spp.), India (<italic><tp:taxon-name><tp:taxon-name-part taxon-name-part-type="genus" reg="Gyraulus">Gyraulus</tp:taxon-name-part> <tp:taxon-name-part taxon-name-part-type="species" reg="convexiusculus">convexiusculus</tp:taxon-name-part></tp:taxon-name></italic>) and Iraq (<italic><tp:taxon-name><tp:taxon-name-part taxon-name-part-type="genus" reg="Gyraulus">Gyraulus</tp:taxon-name-part> <tp:taxon-name-part taxon-name-part-type="species" reg="huwaizahensis">huwaizahensis</tp:taxon-name-part></tp:taxon-name></italic>). The shortest uncorrected p-distance of <abbrev xmlns:xlink="http://www.w3.org/1999/xlink" xlink:title="c oxidase subunit I" id="ABBRID0EGXAE" xlink:type="simple">COI</abbrev> between <italic><tp:taxon-name><tp:taxon-name-part taxon-name-part-type="genus" reg="Gyraulus">Gyraulus</tp:taxon-name-part> <tp:taxon-name-part taxon-name-part-type="species" reg="semskyinyizla">semskyinyizla</tp:taxon-name-part></tp:taxon-name></italic> sp. nov. and other species within this clade (<ext-link xmlns:xlink="http://www.w3.org/1999/xlink" xlink:href="KC495829" ext-link-type="gen" xlink:type="simple">KC495829</ext-link><italic><tp:taxon-name><tp:taxon-name-part taxon-name-part-type="genus" reg="Gyraulus">Gyraulus</tp:taxon-name-part></tp:taxon-name></italic> sp. from Lake Yangzonghai of Yunnan) is around 3.8%</p><fig id="F7" position="float" orientation="portrait"><object-id xmlns:xlink="http://www.w3.org/1999/xlink" content-type="doi" xlink:type="simple">10.3897/zookeys.1264.170832.figure7</object-id><object-id xmlns:xlink="http://www.w3.org/1999/xlink" content-type="arpha" xlink:type="simple">A3A49CC2-2319-5119-9B4C-97F6E5D22027</object-id><label>Figure 7.</label><caption><p><abbrev xmlns:xlink="http://www.w3.org/1999/xlink" xlink:title="Bayesian inference" id="ABBRID0EJYAE" xlink:type="simple">BI</abbrev> tree of partial <abbrev xmlns:xlink="http://www.w3.org/1999/xlink" xlink:title="c oxidase subunit I" id="ABBRID0ENYAE" xlink:type="simple">COI</abbrev> sequences of <tp:taxon-name><tp:taxon-name-part taxon-name-part-type="family">Planorbidae</tp:taxon-name-part></tp:taxon-name>. <italic><tp:taxon-name><tp:taxon-name-part taxon-name-part-type="genus" reg="Gyraulus">Gyraulus</tp:taxon-name-part> <tp:taxon-name-part taxon-name-part-type="species" reg="semskyinyizla">semskyinyizla</tp:taxon-name-part></tp:taxon-name></italic> sp. nov. is marked in red.</p></caption><graphic xmlns:xlink="http://www.w3.org/1999/xlink" xlink:href="zookeys-1264-249_article-170832__-g007.jpg" position="float" orientation="portrait" xlink:type="simple" id="oo_1496355.jpg"><uri content-type="original_file" xlink:type="simple">https://binary.pensoft.net/fig/1496355</uri></graphic></fig></tp:treatment-sec><tp:treatment-sec sec-type="remarks" id="SECID0EGZAE"><title>Remarks.</title><p>This species has a highly variable shell outline, from round (Fig. <xref ref-type="fig" rid="F5">5D</xref>), keeled (Fig. <xref ref-type="fig" rid="F5">5F</xref>) to even square-shaped (Fig. <xref ref-type="fig" rid="F5">5B</xref>). However, it can be distinguished from its congeners, especially <italic><tp:taxon-name><tp:taxon-name-part taxon-name-part-type="genus" reg="Gyraulus">Gyraulus</tp:taxon-name-part> <tp:taxon-name-part taxon-name-part-type="species" reg="chinensis">chinensis</tp:taxon-name-part></tp:taxon-name></italic> (Dunker, 1848), by its (1) rough shell surface with many obvious spiral lines, and (2) mantle roof with dense fine black dots, that are normally not clearly visible through the shell (Fig. <xref ref-type="fig" rid="F6">6A</xref>). <italic><tp:taxon-name><tp:taxon-name-part taxon-name-part-type="genus" reg="Gyraulus">Gyraulus</tp:taxon-name-part> <tp:taxon-name-part taxon-name-part-type="species" reg="chinensis">chinensis</tp:taxon-name-part></tp:taxon-name></italic> has a relatively smooth shell and a sparse large dots pattern on the mantle that is easily visible through the shell.</p></tp:treatment-sec><tp:treatment-sec><!--Section generated to contain objects referenced in tp:taxon-treatment.--><table-wrap id="T1" position="float" orientation="portrait"><label>Table 1.</label><caption><p>Shell measurements (in mm) of the three new species of freshwater snail from Lake Bitahai. The median and standard deviation are provided for shell height (H), width (W), and the width-to-height ratio (W/H).</p></caption><table id="TID0EUXAG" rules="all"><tbody><tr><th rowspan="1" colspan="1">Species</th><th rowspan="1" colspan="1">
                      <italic>N</italic>
                    </th><th rowspan="1" colspan="1">Height (H)</th><th rowspan="1" colspan="1">Width (W)</th><th rowspan="1" colspan="1">W/H</th></tr><tr><td rowspan="1" colspan="1"><italic><tp:taxon-name><tp:taxon-name-part taxon-name-part-type="genus" reg="Valvata">Valvata</tp:taxon-name-part> <tp:taxon-name-part taxon-name-part-type="species" reg="bitaensis">bitaensis</tp:taxon-name-part></tp:taxon-name></italic> sp. nov.</td><td rowspan="1" colspan="1">9</td><td rowspan="1" colspan="1">1.7±0.3</td><td rowspan="1" colspan="1">3.3±0.3</td><td rowspan="1" colspan="1">1.99±0.29</td></tr><tr><td rowspan="1" colspan="1"><italic><tp:taxon-name><tp:taxon-name-part taxon-name-part-type="genus" reg="Gyraulus">Gyraulus</tp:taxon-name-part> <tp:taxon-name-part taxon-name-part-type="species" reg="semskyinyizla">semskyinyizla</tp:taxon-name-part></tp:taxon-name></italic> sp. nov.</td><td rowspan="1" colspan="1">10</td><td rowspan="1" colspan="1">1.8±0.1</td><td rowspan="1" colspan="1">5.7±0.4</td><td rowspan="1" colspan="1">3.25±0.19</td></tr><tr><td rowspan="1" colspan="1"><italic><tp:taxon-name><tp:taxon-name-part taxon-name-part-type="genus" reg="Radix">Radix</tp:taxon-name-part> <tp:taxon-name-part taxon-name-part-type="species" reg="shangrila">shangrila</tp:taxon-name-part></tp:taxon-name></italic> sp. nov.</td><td rowspan="1" colspan="1">9</td><td rowspan="1" colspan="1">16.9±2.0</td><td rowspan="1" colspan="1">10.1±1.3</td><td rowspan="1" colspan="1">0.51±0.08</td></tr></tbody></table></table-wrap><fig id="F3" position="float" orientation="portrait"><object-id xmlns:xlink="http://www.w3.org/1999/xlink" content-type="doi" xlink:type="simple">10.3897/zookeys.1264.170832.figure3</object-id><object-id xmlns:xlink="http://www.w3.org/1999/xlink" content-type="arpha" xlink:type="simple">84AB2D95-62B8-5AA0-8093-E8E7A92229F0</object-id><label>Figure 3.</label><caption><p>SEM photo of freshwater snails from Lake Bitahai. A. Adult shell of <italic><tp:taxon-name><tp:taxon-name-part taxon-name-part-type="genus" reg="Valvata">Valvata</tp:taxon-name-part> <tp:taxon-name-part taxon-name-part-type="species" reg="bitaensis">bitaensis</tp:taxon-name-part></tp:taxon-name></italic> sp. nov.; B. Surface structure of embryonic shell of <italic><tp:taxon-name><tp:taxon-name-part taxon-name-part-type="genus" reg="Valvata">Valvata</tp:taxon-name-part> <tp:taxon-name-part taxon-name-part-type="species" reg="bitaensis">bitaensis</tp:taxon-name-part></tp:taxon-name></italic> sp. nov.; C. Adult shell surface structure of <italic><tp:taxon-name><tp:taxon-name-part taxon-name-part-type="genus" reg="Gyraulus">Gyraulus</tp:taxon-name-part> <tp:taxon-name-part taxon-name-part-type="species" reg="semskyinyizla">semskyinyizla</tp:taxon-name-part></tp:taxon-name></italic> sp. nov.; D. Embryonic shell of <italic><tp:taxon-name><tp:taxon-name-part taxon-name-part-type="genus" reg="Gyraulus">Gyraulus</tp:taxon-name-part> <tp:taxon-name-part taxon-name-part-type="species" reg="semskyinyizla">semskyinyizla</tp:taxon-name-part></tp:taxon-name></italic> sp. nov.</p></caption><graphic xmlns:xlink="http://www.w3.org/1999/xlink" xlink:href="zookeys-1264-249_article-170832__-g003.jpg" position="float" orientation="portrait" xlink:type="simple" id="oo_1496351.jpg"><uri content-type="original_file" xlink:type="simple">https://binary.pensoft.net/fig/1496351</uri></graphic></fig></tp:treatment-sec></tp:taxon-treatment>
