# Supplementary material for: ﻿Three new species of Valvatidae, Planorbidae, and Lymnaeidae (Mollusca, Gastropoda) from Lake Bitahai, Yunnan Plateau, China
Source: Zookeys. 2025 Dec 19;1264:249–63. doi: 10.3897/zookeys.1264.170832 (PMC12743247; doi:10.3897/zookeys.1264.170832)
Supplement: XML Treatment for Radix shangrila [file zookeys.1264.170832-treatment3.xml]

<!DOCTYPE tp:taxon-treatment
  PUBLIC "-//TaxonX//DTD Taxonomic Treatment Publishing DTD v0 20100105//EN" "tax-treatment-NSO.dtd">
<tp:taxon-treatment xmlns:tp="http://www.plazi.org/taxpub"><tp:treatment-meta><kwd-group><label>Taxon classification</label><kwd>
                <named-content content-type="kingdom">Animalia</named-content>
              </kwd><kwd>
                <named-content content-type="phylum">Mollusca</named-content>
              </kwd><kwd>
                <named-content content-type="family">Lymnaeidae</named-content>
              </kwd></kwd-group><mixed-citation publication-type="journal"><person-group><name><surname>Zhang</surname><given-names>Le-Jia</given-names></name><name><surname>Liu</surname><given-names>Shu-Wei</given-names></name><name><surname>Chen</surname><given-names>Xiao-Yong</given-names></name></person-group><article-title>﻿Three new species of <tp:taxon-name><tp:taxon-name-part taxon-name-part-type="family">Valvatidae</tp:taxon-name-part></tp:taxon-name>, <tp:taxon-name><tp:taxon-name-part taxon-name-part-type="family">Planorbidae</tp:taxon-name-part></tp:taxon-name>, and <tp:taxon-name><tp:taxon-name-part taxon-name-part-type="family">Lymnaeidae</tp:taxon-name-part></tp:taxon-name> (<tp:taxon-name><tp:taxon-name-part taxon-name-part-type="phylum">Mollusca</tp:taxon-name-part></tp:taxon-name>, <tp:taxon-name><tp:taxon-name-part taxon-name-part-type="class">Gastropoda</tp:taxon-name-part></tp:taxon-name>) from Lake Bitahai, Yunnan Plateau, China</article-title><source>Zookeys</source><day>19</day><month>12</month><year>2025</year><volume>1264</volume><fpage>249</fpage><lpage>263</lpage><pub-id pub-id-type="doi">10.3897/zookeys.1264.170832</pub-id></mixed-citation></tp:treatment-meta><tp:nomenclature><label>﻿</label><tp:taxon-name><object-id xmlns:xlink="http://www.w3.org/1999/xlink" content-type="arpha" xlink:type="simple">30B7A3F0-99D4-5FCA-A1CC-0F95F6872B55</object-id>
              <tp:taxon-name-part taxon-name-part-type="genus" reg="Radix">Radix</tp:taxon-name-part>
              <tp:taxon-name-part taxon-name-part-type="species" reg="shangrila">shangrila</tp:taxon-name-part>
              <object-id xmlns:xlink="http://www.w3.org/1999/xlink" content-type="zoobank" xlink:type="simple">https://zoobank.org/F0551A29-F022-4FF4-BCE2-3439CD773324</object-id>
            </tp:taxon-name><tp:taxon-authority>Zhang</tp:taxon-authority><tp:taxon-status xmlns:xlink="http://www.w3.org/1999/xlink" xlink:type="simple">sp. nov.</tp:taxon-status></tp:nomenclature><tp:treatment-sec sec-type="material" id="SECID0ED4AE"><title>Material examined.</title><p><bold><italic>Holotype</italic></bold>: <named-content xmlns:xlink="http://www.w3.org/1999/xlink" content-type="dwc:institutional_code" xlink:title="Kunming Institute of Zoology, Chinese Academy of Sciences" xlink:href="http://grbio.org/institution/kunming-institute-zoology-chinese-academy-sciences" xlink:type="simple">KIZ</named-content>. 2500020, referring to RS1 in <abbrev xmlns:xlink="http://www.w3.org/1999/xlink" xlink:title="c oxidase subunit I" id="ABBRID0ES4AE" xlink:type="simple">COI</abbrev> tree, site 1 in Lake Bitahai, Shangri-La City, Yunnan Province, China, on submerged rock near shore, around 3540 m above sea level. <bold><italic>Paratypes</italic></bold>: 8 specimens, <named-content xmlns:xlink="http://www.w3.org/1999/xlink" content-type="dwc:institutional_code" xlink:title="Kunming Institute of Zoology, Chinese Academy of Sciences" xlink:href="http://grbio.org/institution/kunming-institute-zoology-chinese-academy-sciences" xlink:type="simple">KIZ</named-content>. 2500021–2500028, 2500021 referring to RS2, 2500022 referring to RS3, and 2500023 referring to RS4 in <abbrev xmlns:xlink="http://www.w3.org/1999/xlink" xlink:title="c oxidase subunit I" id="ABBRID0E44AE" xlink:type="simple">COI</abbrev> tree, sites 1, 2 and 3 in Lake Bitahai, Shangri-La City, Yunnan Province, China, on submerged wood and rocks, 3550 m above sea level.</p></tp:treatment-sec><tp:treatment-sec sec-type="etymology" id="SECID0EB5AE"><title>Etymology.</title><p>Named after Shangri-La City. The recommended Chinese name is “中甸萝卜螺”.</p></tp:treatment-sec><tp:treatment-sec sec-type="description" id="SECID0EG5AE"><title>Description.</title><p>Shell medium (Table <xref ref-type="table" rid="T1">1</xref>), yellow, glossy, with 4 whorls enlarging rapidly, spire short and pointed; aperture very large and ear-shaped, columellar fold weak, the lower half of the inner apertural lip straight and sloping outward away from central axis (Fig. <xref ref-type="fig" rid="F8">8</xref>). Animals light grey, mantle roof with evenly dispersed black-grey pigment, without round spots (Fig. <xref ref-type="fig" rid="F6">6B</xref>).</p></tp:treatment-sec><tp:treatment-sec sec-type="habitat" id="SECID0EY5AE"><title>Habitat and distribution.</title><p>Only known from the locality Lake Bitahai. Prefers hard substrates such as rocks and submerged wood.</p></tp:treatment-sec><tp:treatment-sec sec-type="COI sequence data" id="SECID0E45AE"><title><abbrev xmlns:xlink="http://www.w3.org/1999/xlink" xlink:title="c oxidase subunit I" id="ABBRID0EC6AE" xlink:type="simple">COI</abbrev> sequence data.</title><p>The <abbrev xmlns:xlink="http://www.w3.org/1999/xlink" xlink:title="c oxidase subunit I" id="ABBRID0EI6AE" xlink:type="simple">COI</abbrev> sequence phylogeny (Fig. <xref ref-type="fig" rid="F9">9</xref>) shows that <italic><tp:taxon-name><tp:taxon-name-part taxon-name-part-type="genus" reg="Radix">Radix</tp:taxon-name-part> <tp:taxon-name-part taxon-name-part-type="species" reg="shangrila">shangrila</tp:taxon-name-part></tp:taxon-name></italic> sp. nov. forms a well-supported clade (<abbrev xmlns:xlink="http://www.w3.org/1999/xlink" xlink:title="posterior probabilities" id="ABBRID0E26AE" xlink:type="simple">pp</abbrev> = 1) within an unresolved polytomy (hexatomy) that includes the Yunnan lakes’ species flock (<italic><tp:taxon-name><tp:taxon-name-part taxon-name-part-type="genus" reg="Radix">Radix</tp:taxon-name-part></tp:taxon-name></italic> sp. Lake Lugu and <italic><tp:taxon-name><tp:taxon-name-part taxon-name-part-type="genus" reg="Radix">Radix</tp:taxon-name-part></tp:taxon-name></italic> sp. Lake Yangzonghai), <italic><tp:taxon-name><tp:taxon-name-part taxon-name-part-type="genus" reg="Radix">Radix</tp:taxon-name-part> <tp:taxon-name-part taxon-name-part-type="species" reg="plicatula">plicatula</tp:taxon-name-part></tp:taxon-name></italic>, and <italic><tp:taxon-name><tp:taxon-name-part taxon-name-part-type="genus" reg="Radix">Radix</tp:taxon-name-part></tp:taxon-name></italic> sp. from Laos (<abbrev xmlns:xlink="http://www.w3.org/1999/xlink" xlink:title="posterior probabilities" id="ABBRID0EABAG" xlink:type="simple">pp</abbrev> = 0.95). The different <italic><tp:taxon-name><tp:taxon-name-part taxon-name-part-type="genus" reg="Radix">Radix</tp:taxon-name-part></tp:taxon-name></italic> snail morphotypes (Fig. <xref ref-type="fig" rid="F8">8A</xref>-RS1 in Fig. <xref ref-type="fig" rid="F9">9</xref>; Fig. <xref ref-type="fig" rid="F8">8D</xref>-RS4 in Fig. <xref ref-type="fig" rid="F9">9</xref>) from Lake Bitahai are all <italic><tp:taxon-name><tp:taxon-name-part taxon-name-part-type="genus" reg="Radix">R.</tp:taxon-name-part> <tp:taxon-name-part taxon-name-part-type="species" reg="shangrila">shangrila</tp:taxon-name-part></tp:taxon-name></italic> sp. nov. based on the <abbrev xmlns:xlink="http://www.w3.org/1999/xlink" xlink:title="c oxidase subunit I" id="ABBRID0EGCAG" xlink:type="simple">COI</abbrev> sequence analysis. The shortest uncorrected p-distance of <abbrev xmlns:xlink="http://www.w3.org/1999/xlink" xlink:title="c oxidase subunit I" id="ABBRID0EKCAG" xlink:type="simple">COI</abbrev> between <italic><tp:taxon-name><tp:taxon-name-part taxon-name-part-type="genus" reg="Radix">R.</tp:taxon-name-part> <tp:taxon-name-part taxon-name-part-type="species" reg="shangrila">shangrila</tp:taxon-name-part></tp:taxon-name></italic> sp. nov. and other species within this clade (<ext-link xmlns:xlink="http://www.w3.org/1999/xlink" xlink:href="MT344013" ext-link-type="gen" xlink:type="simple">MT344013</ext-link><italic><tp:taxon-name><tp:taxon-name-part taxon-name-part-type="genus" reg="Radix">Radix</tp:taxon-name-part></tp:taxon-name></italic> sp. Lake Lugu clade A) is around 5.1%.</p><fig id="F8" position="float" orientation="portrait"><object-id xmlns:xlink="http://www.w3.org/1999/xlink" content-type="doi" xlink:type="simple">10.3897/zookeys.1264.170832.figure8</object-id><object-id xmlns:xlink="http://www.w3.org/1999/xlink" content-type="arpha" xlink:type="simple">CF127A55-ECC0-5D97-8874-4DDFA667B9FA</object-id><label>Figure 8.</label><caption><p>Shell of <italic><tp:taxon-name><tp:taxon-name-part taxon-name-part-type="genus" reg="Radix">Radix</tp:taxon-name-part> <tp:taxon-name-part taxon-name-part-type="species" reg="shangrila">shangrila</tp:taxon-name-part></tp:taxon-name></italic> sp. nov. A. Holotype, RS1 in <abbrev xmlns:xlink="http://www.w3.org/1999/xlink" xlink:title="Bayesian inference" id="ABBRID0EYDAG" xlink:type="simple">BI</abbrev> tree of Fig. <xref ref-type="fig" rid="F9">9</xref>; B–E. Paratypes; B. RS2 in <abbrev xmlns:xlink="http://www.w3.org/1999/xlink" xlink:title="Bayesian inference" id="ABBRID0EAEAG" xlink:type="simple">BI</abbrev> tree of Fig. <xref ref-type="fig" rid="F9">9</xref>; C. RS3 in <abbrev xmlns:xlink="http://www.w3.org/1999/xlink" xlink:title="Bayesian inference" id="ABBRID0EIEAG" xlink:type="simple">BI</abbrev> tree of Fig. <xref ref-type="fig" rid="F9">9</xref>; D. RS4 in <abbrev xmlns:xlink="http://www.w3.org/1999/xlink" xlink:title="Bayesian inference" id="ABBRID0EQEAG" xlink:type="simple">BI</abbrev> tree of Fig. <xref ref-type="fig" rid="F9">9</xref>. Scale bars: 5 mm.</p></caption><graphic xmlns:xlink="http://www.w3.org/1999/xlink" xlink:href="zookeys-1264-249_article-170832__-g008.jpg" position="float" orientation="portrait" xlink:type="simple" id="oo_1496356.jpg"><uri content-type="original_file" xlink:type="simple">https://binary.pensoft.net/fig/1496356</uri></graphic></fig><fig id="F9" position="float" orientation="portrait"><object-id xmlns:xlink="http://www.w3.org/1999/xlink" content-type="doi" xlink:type="simple">10.3897/zookeys.1264.170832.figure9</object-id><object-id xmlns:xlink="http://www.w3.org/1999/xlink" content-type="arpha" xlink:type="simple">68990027-421F-51D4-8DFD-8E64B13D2A19</object-id><label>Figure 9.</label><caption><p><abbrev xmlns:xlink="http://www.w3.org/1999/xlink" xlink:title="Bayesian inference" id="ABBRID0EFFAG" xlink:type="simple">BI</abbrev> tree of partial <abbrev xmlns:xlink="http://www.w3.org/1999/xlink" xlink:title="c oxidase subunit I" id="ABBRID0EJFAG" xlink:type="simple">COI</abbrev> sequences of <italic><tp:taxon-name><tp:taxon-name-part taxon-name-part-type="genus" reg="Radix">Radix</tp:taxon-name-part></tp:taxon-name></italic> species. <italic><tp:taxon-name><tp:taxon-name-part taxon-name-part-type="genus" reg="Radix">Radix</tp:taxon-name-part> <tp:taxon-name-part taxon-name-part-type="species" reg="shangrila">shangrila</tp:taxon-name-part></tp:taxon-name></italic> sp. nov. is marked in red.</p></caption><graphic xmlns:xlink="http://www.w3.org/1999/xlink" xlink:href="zookeys-1264-249_article-170832__-g009.jpg" position="float" orientation="portrait" xlink:type="simple" id="oo_1496357.jpg"><uri content-type="original_file" xlink:type="simple">https://binary.pensoft.net/fig/1496357</uri></graphic></fig></tp:treatment-sec><tp:treatment-sec sec-type="remarks" id="SECID0EEGAG"><title>Remarks.</title><p>Although this species has a variable shell outline (such as Fig. <xref ref-type="fig" rid="F8">8A &amp; D</xref>), it can be distinguished from its congeners, especially <italic><tp:taxon-name><tp:taxon-name-part taxon-name-part-type="genus" reg="Radix">Radix</tp:taxon-name-part> <tp:taxon-name-part taxon-name-part-type="species" reg="auricularia">auricularia</tp:taxon-name-part></tp:taxon-name></italic> (Linnaeus, 1758), <italic><tp:taxon-name><tp:taxon-name-part taxon-name-part-type="genus" reg="Radix">Radix</tp:taxon-name-part> <tp:taxon-name-part taxon-name-part-type="species" reg="yunnanensis">yunnanensis</tp:taxon-name-part></tp:taxon-name></italic> Nevill, 1877, and <italic><tp:taxon-name><tp:taxon-name-part taxon-name-part-type="genus" reg="Radix">Radix</tp:taxon-name-part> <tp:taxon-name-part taxon-name-part-type="species" reg="plicatula">plicatula</tp:taxon-name-part></tp:taxon-name></italic> (Benson, 1842), by its (1) weak columellar fold, (2) straight columellar lip sloping outward away from the central axis, and (3) mantle roof without round spots (Fig. <xref ref-type="fig" rid="F6">6B</xref>). The three other <italic><tp:taxon-name><tp:taxon-name-part taxon-name-part-type="genus" reg="Radix">Radix</tp:taxon-name-part></tp:taxon-name></italic> species mentioned above, have a relatively strong columellar fold, a curved columellar lip sloping inward to central axis, and a mantle roof with large round spots (<xref ref-type="bibr" rid="B11">Nevill 1877</xref>; <xref ref-type="bibr" rid="B17">Vinarski et al. 2020</xref>). <italic><tp:taxon-name><tp:taxon-name-part taxon-name-part-type="genus" reg="Radix">Radix</tp:taxon-name-part> <tp:taxon-name-part taxon-name-part-type="species" reg="yunnanensis">yunnanensis</tp:taxon-name-part></tp:taxon-name></italic> is distributed in Yingjiang County, a tropical region of southwestern Yunnan (<xref ref-type="bibr" rid="B11">Nevill 1877</xref>), far from the alpine region of Lake Bitahai in northwestern Yunnan.</p></tp:treatment-sec><tp:treatment-sec><!--Section generated to contain objects referenced in tp:taxon-treatment.--><table-wrap id="T1" position="float" orientation="portrait"><label>Table 1.</label><caption><p>Shell measurements (in mm) of the three new species of freshwater snail from Lake Bitahai. The median and standard deviation are provided for shell height (H), width (W), and the width-to-height ratio (W/H).</p></caption><table id="TID0EUXAG" rules="all"><tbody><tr><th rowspan="1" colspan="1">Species</th><th rowspan="1" colspan="1">
                      <italic>N</italic>
                    </th><th rowspan="1" colspan="1">Height (H)</th><th rowspan="1" colspan="1">Width (W)</th><th rowspan="1" colspan="1">W/H</th></tr><tr><td rowspan="1" colspan="1"><italic><tp:taxon-name><tp:taxon-name-part taxon-name-part-type="genus" reg="Valvata">Valvata</tp:taxon-name-part> <tp:taxon-name-part taxon-name-part-type="species" reg="bitaensis">bitaensis</tp:taxon-name-part></tp:taxon-name></italic> sp. nov.</td><td rowspan="1" colspan="1">9</td><td rowspan="1" colspan="1">1.7±0.3</td><td rowspan="1" colspan="1">3.3±0.3</td><td rowspan="1" colspan="1">1.99±0.29</td></tr><tr><td rowspan="1" colspan="1"><italic><tp:taxon-name><tp:taxon-name-part taxon-name-part-type="genus" reg="Gyraulus">Gyraulus</tp:taxon-name-part> <tp:taxon-name-part taxon-name-part-type="species" reg="semskyinyizla">semskyinyizla</tp:taxon-name-part></tp:taxon-name></italic> sp. nov.</td><td rowspan="1" colspan="1">10</td><td rowspan="1" colspan="1">1.8±0.1</td><td rowspan="1" colspan="1">5.7±0.4</td><td rowspan="1" colspan="1">3.25±0.19</td></tr><tr><td rowspan="1" colspan="1"><italic><tp:taxon-name><tp:taxon-name-part taxon-name-part-type="genus" reg="Radix">Radix</tp:taxon-name-part> <tp:taxon-name-part taxon-name-part-type="species" reg="shangrila">shangrila</tp:taxon-name-part></tp:taxon-name></italic> sp. nov.</td><td rowspan="1" colspan="1">9</td><td rowspan="1" colspan="1">16.9±2.0</td><td rowspan="1" colspan="1">10.1±1.3</td><td rowspan="1" colspan="1">0.51±0.08</td></tr></tbody></table></table-wrap><fig id="F6" position="float" orientation="portrait"><object-id xmlns:xlink="http://www.w3.org/1999/xlink" content-type="doi" xlink:type="simple">10.3897/zookeys.1264.170832.figure6</object-id><object-id xmlns:xlink="http://www.w3.org/1999/xlink" content-type="arpha" xlink:type="simple">FB15F878-FF33-5690-BFBF-03EEFF00E014</object-id><label>Figure 6.</label><caption><p>Soft body of <italic><tp:taxon-name><tp:taxon-name-part taxon-name-part-type="genus" reg="Gyraulus">Gyraulus</tp:taxon-name-part> <tp:taxon-name-part taxon-name-part-type="species" reg="semskyinyizla">semskyinyizla</tp:taxon-name-part></tp:taxon-name></italic> sp. nov. (A) and <italic><tp:taxon-name><tp:taxon-name-part taxon-name-part-type="genus" reg="Radix">Radix</tp:taxon-name-part> <tp:taxon-name-part taxon-name-part-type="species" reg="shangrila">shangrila</tp:taxon-name-part></tp:taxon-name></italic> sp. nov. (B), displaying patterns on mantle roof. Scale bars: 5 mm.</p></caption><graphic xmlns:xlink="http://www.w3.org/1999/xlink" xlink:href="zookeys-1264-249_article-170832__-g006.jpg" position="float" orientation="portrait" xlink:type="simple" id="oo_1496354.jpg"><uri content-type="original_file" xlink:type="simple">https://binary.pensoft.net/fig/1496354</uri></graphic></fig></tp:treatment-sec><ref-list><ref id="B11"><mixed-citation xmlns:xlink="http://www.w3.org/1999/xlink" xlink:type="simple"><person-group><name name-style="western"><surname>Nevill</surname><given-names>G</given-names></name></person-group> (<year>1877</year>) <article-title>List of the <tp:taxon-name><tp:taxon-name-part taxon-name-part-type="phylum">Mollusca</tp:taxon-name-part></tp:taxon-name> brought back to Mr. Anderson from Yunnan and upper Burma, with descriptions of new species.</article-title><source>Journal of the Asiatic Society of Bengal</source><volume>46</volume>: <fpage>14</fpage>–<lpage>41</lpage>.</mixed-citation></ref><ref id="B17"><mixed-citation xmlns:xlink="http://www.w3.org/1999/xlink" xlink:type="simple"><person-group><name name-style="western"><surname>Vinarski</surname><given-names>MV</given-names></name><name name-style="western"><surname>Aksenova</surname><given-names>OV</given-names></name><name name-style="western"><surname>Bolotov</surname><given-names>IN</given-names></name></person-group> (<year>2020</year>) <article-title>Taxonomic assessment of genetically-delineated species of radicine snails (<tp:taxon-name><tp:taxon-name-part taxon-name-part-type="phylum">Mollusca</tp:taxon-name-part></tp:taxon-name>, <tp:taxon-name><tp:taxon-name-part taxon-name-part-type="class">Gastropoda</tp:taxon-name-part></tp:taxon-name>, <tp:taxon-name><tp:taxon-name-part taxon-name-part-type="family">Lymnaeidae</tp:taxon-name-part></tp:taxon-name>).</article-title><source>Zoosystematics and Evolution</source><volume>96</volume>(<issue>2</issue>): <fpage>577</fpage>–<lpage>608</lpage>. <ext-link xlink:href="10.3897/zse.96.52860" ext-link-type="doi" xlink:type="simple">https://doi.org/10.3897/zse.96.52860</ext-link></mixed-citation></ref></ref-list></tp:taxon-treatment>
