# Supplementary material for: ﻿Three new species of Valvatidae, Planorbidae, and Lymnaeidae (Mollusca, Gastropoda) from Lake Bitahai, Yunnan Plateau, China
Source: Zookeys. 2025 Dec 19;1264:249–63. doi: 10.3897/zookeys.1264.170832 (PMC12743247; doi:10.3897/zookeys.1264.170832)
Supplement: Supplementary material 1 — Alignment of COI sequences of Valvatidae [file zookeys-1264-249_article-170832__-s001.fasta]

>AY296842.1_Cornirostra_pellucida
-----------------------------------------AGTCTTCTAATTCGGATTGAATTAGGGACCCCCGGTACTTTTCTAGGAGATGACCAACTTTACAATGTAATTGTAACCGCCCATGCTTTCTTAATAATTTTCTTTTTTGTGATGCCTATAATAATAGGGGGCTTCGGAAATTGACTAGTCCCCTTAATGTTGGGGGCCCCTGACATGGCCTTTCCACGACTGAATAATATAAGGTTCTGGCTCTTACCACCTTCTTTACTGCTTCTTTTAAGCTCCGCCGCTGTTGAAAGAGGGGCCGGAACCGGATGAACAGTTTATCCACCTCTATCCTCTAATATTGCACATGCAGGGGGTTCTGTTGATTTAGTAATTTTCAGACTTCACTTAGCAGGTGTTTCTTCAATTTTAGGAGCCATTAACTTTATCACGACCGTGATTAATATACGCTCTCAAGGACTTACTTTTGAACGGTTAACACTTTTTGTTTGAGCTGTTAAAATTACTGCTATTTTACTCCTCTTGTCTCTTCCGGTTTTTGCAGGAGCACTAACTATGCTTTTAACAGACCGAAACTTTAACACATCTTTTTTTGAC
>EU418995.1_Valvata_cristata
---TATTTGCCGTATGGGGAGGTTTACTCGGTACTGGTATAAGATTATTAATTCGAATTGAATTAGGTACTTCTGGTACTTTTTTAGGTGATGATCAACTATATAATGTTATTGTAACTGCACATGCTTTTTTAATAATTTTCTTTTTCGTAATACCTATAATAATAGGTGGTTTTGGAAATTGGTTAGTTCCGCTTATATTAGGTGCTCCTGACATAGCATTTCCTCGCCCAAATAATATAAGGTTTTGATTATTACCTCCTTCATTATTATTGTTAATTAGCTCAGCAGCCGTTGAAGCCGGTGTAGGTACTGGGTGGACAGTTTACCCACCATTAGCATCAAATGTGGCTCATGCTGGTGGGGCAGTTGATTTAGCTATTTTTAGATTACATTTAGCTGGTGTATCTTCTATTTTAGGTGCTATTAATTTTATTACAACCATTATTAATATGCGATCTCAAGGATTGACATTTGAACGTTTAACTTTATTTGTATGGGCTGTAAAAATTACTGCTGTTCTCTTATTATTATCTTTACCTGTATTTGCGGGTGCAATTACTATATTGCTAACAGATCGTAATTTTAANACTTCTTTTTTTGA-
>EU419008.1_Valvata_relicta
TATTATTTGCCGTATGAGGAGGTTTACTTGGTACTGGTATAAGATTATTGATTCGAATTGAATTAGGTACTCCAGGTACTTTTTTAGGTGATGATCAATTATATAATGTTATTGTAACTGCACATGCTTTTTTAATAATTTTTTTTTTCGTAATACCCATAATAATAGGTGGTTTTGGGAATTGATTAATTCCGCTTATACTAGGTGCCCCTGACATAGCATTTCCTCGATTAAATAATATAAGATTTTGATTATTACCCCCTTCATTACTATTACTAGTTAGTTCAGCAGCTGTTGAGGCTGGTGTGGGTACTGGGTGGACGGTTTACCCCCCATTAGCAGCAAATGTAGCCCATGCTGGGGGGGCAGTTGATTTAGCTATTTTTAGATTACATTTAGCTGGTGTATCATCTATTCTAGGTGCTATTAATTTTATCACAACTATTATTAATATACGATCTCAAGGATTAACTTTTGAACGTCTAACTTTATTTGTATGGGCTGTAAAAATTACTGCTATTCTTTTATTACTATCCTTACCCGTATTTGCAGGTGCAATTACTATATTGCTAACAGATCGTAATTTTAATACTTCTTTCTTTGA-
>KJ186025.1_Megalovalvata_piligera
--------------------------------------ATAAGATTACTAATTCGAATTGAATTAGGAACTCCCGGAACTTTTTTAGGTGATGATCAATTATATAATGTAATTGTTACTGCACATGCTTTTTTAATAATTTTCTTTTTTGTGATACCGATAATAATAGGGGGATTTGGTAATTGATTGGTNCCNTTAATNTTAGGNGCACCAGATATAGCTTTTCCCCGTTTAAATAATATAAGATTTTGGTTATTNCCTNCTTCTNTATTATTATTANTTAGATCNGCAGCTGTTGAAGCTGGGGTNGGAACTGGATGAACTGTATATCCGCCATTAGCNGCTAATATTGCTCATNCAGGGGGATCTGTTGATTTAGCTATTTTTAGTTTACATTTGGCTGGAGCTTCTTCAATTTTAGGTGCAATTAATTTTATTACAACAATTATTAATATACGATCAGTCGGATTAACATTTGAACGATTAACTTTATTTGTATGGGCTGTAANAATTACTGCTGTGNTGTTATTATTAGCTTTACCAGTATTTGCTGGTGCAATTACAATATTATTAACAGATCGAAATTTTAATACTTCTTTTTTTGA-
>LC377798.1_Megalovalvata_baicalensis
TATTATTTGCTGTTTGAGGAGGTTTATTAGGAACCGGAATAAGACTGTTAATTCGGATTGAATTAGGAACTCCCGGAACTTTTTTAGGTGACGATCAATTATATAATGTGATTGTTACTGCACATGCTTTTTTAATAATTTTCTTTTTTGTTATGCCGATAATAATAGGTGGATTTGGCAATTGATTAGTACCCTTAATATTAGGGGCACCGGATATGGCTTTTCCCCGTATGAATAATATAAGGTTTTGATTATTACCCCCTTCTTTATTATTATTAATTAGATCTGCAGCTGTTGAAGCTGGAGTAGGTACTGGGTGAACTGTTTATCCACCATTAGCAGCTAATATTGCCCATGCAGGTGGGTCTGTAGACTTAGCTATTTTTAGTTTACATTTGGCCGGAATTTCTTCAATTTTAGGTGCAATTAATTTTATTACAACAATTATTAATATACGGTCAGCCGGATTAACATTTGAACGATTAACTTTATTTGTATGGGCCGTAATAATTACTGCTGTATTATTATTATTAGCTTTACCTGTATTTGCTGGTGCAATTACAATATTATTAACTGATCGAAATTTTAATACTTCTTTTTTTGA-
>LC377793.1_hokkaidoensis
TATTGTTTGCAGTTTGAGGGGGTCTTCTGGGAACAGGAATAAGTTTACTTATTCGAATTGAACTAGGGACACCTGGAACTTTTTTAGGAGATGATCAACTATATAATGTAATTGTTACAGCTCATGCTTTTTTAATAATTTTCTTTTTTGTTATACCTATAATAATAGGAGGATTTGGAAATTGGTTAATTCCATTAATACTTGGAGCTCCTGATATAGCTTTCCCTCGACTTAATAATATAAGATTTTGACTATTACCCCCATCTCTTCTATTGTTAGTAAGTTCTGCAGCAGTAGAAGCTGGAGTGGGAACTGGATGAACAGTTTACCCTCCTTTAGCTTCAAATATTGCTCATGCTGGTGGTTCTGTTGATTTAGCTATTTTTAGTTTACATTTAGCAGGTGTATCCTCAATTTTAGGGGCTATTAATTTTATTACAACAATTATTAATATACGATCACAAGGTTTAACCTTTGAACGATTAACTTTATTTGTTTGAGCTGTAAAAATTACAGCAGTATTGCTATTATTATCATTACCTGTATTTGCTGGTGCAATTACCATACTATTAACAGATCGAAATTTTAACACTTCTTTTTTTGA-
>LC377794.1_hokkaidoensis
TATTGTTTGCAGTTTGAGGGGGTCTTCTGGGAACAGGAATAAGTTTACTTATTCGAATTGAACTAGGGACACCTGGAACTTTTTTAGGAGATGATCAACTATATAATGTAATTGTTACAGCTCATGCTTTTTTAATAATTTTCTTTTTTGTTATACCTATAATAATAGGAGGATTTGGAAATTGGTTAATTCCATTAATACTTGGAGCTCCTGATATAGCTTTCCCTCGACTTAATAATATAAGATTTTGACTATTACCCCCATCTCTTCTATTGTTAGTAAGTTCTGCAGCAGTAGAAGCTGGAGTGGGAACTGGATGAACAGTTTACCCTCCTTTAGCTTCAAATATTGCTCATGCTGGTGGTTCTGTTGATTTAGCTATTTTTAGTTTACATTTAGCAGGTGTATCCTCAATTTTAGGGGCTATTAATTTTATTACAACAATTATTAATATACGATCACAAGGTTTAACCTTTGAACGATTAACTTTATTTGTTTGAGCTGTAAAAATTACAGCAGTATTGCTATTATTATCATTACCTGTATTTGCTGGTGCAATTACCATACTATTAACAGATCGAAATTTTAACACTTCTTTTTTTGA-
>KJ186028.1_sibirica
-----------------------------GGAACAGGAATAAGTTTACTTATTCGAATTGAACTAGGGACACCTGGAACTTTTTTAGGAGATGATCAACTATATAATGTAATTGTTACAGCTCATGCTTTTTTAATAATTTTCTTTTTTGTTATACCTATAATAATAGGAGGATTTGGAAATTGGTTAATTCCATTAATACTTGGAGCTCCTGATATAGCTTTCCCTCGACTTAATAATATAAGATTTTGATTATTACCCCCATCTCTTCTATTGTTAGTAAGTTCTGCAGCAGTAGAAGCTGGAGTGGGGACTGGATGAACAGTTTACCCTCCTTTAGCTGCAAATATTGCTCATGCTGGGGGTTCTGTTGATTTAGCTATTTTTAGTTTACATTTAGCAGGTGTATCCTCAATTTTAGGGGCTATTAATTTTATTACAACAATTATTAATATACGATCACAAGGTTTAACTTTTGAACGATTAACTTTATTTGTTTGAGCTGTAAAAATTACAGCAGTATTGCTATTATTATCATTACCTGTATTTGCTGGTGCAATCACCATACTATTAACAGATCGAAATTTTAATACTTCTTTTTTTGA-
>KJ186026.1_frigida
-----------------------------GGAACAGGAATAAGTTTACTTATTCGAATTGAACTAGGGACACCTGGAACTTTTTTAGGAGATGATCAACTATATAATGTAATTGTTACAGCTCATGCTTTTTTAATAATTTTCTTTTTTGTTATACCTATAATAATAGGAGGATTTGGAAATTGGTTAATTCCATTAATACTTGGAGCTCCTGATATAGCTTTCCCTCGACTTAATAATATAAGATTTTGATTATTACCCCCATCTCTTCTATTGTTAGTAAGTTCTGCAGCAGTAGAAGCTGGAGTGGGGACTGGATGAACAGTTTACCCTCCTTTAGCTGCAAATATTGCTCATGCTGGGGGTTCTGTTGATTTAGCTATTTTTAGTTTACATTTAGCAGGTGTATCCTCAATTTTAGGGGCTATTAATTTTATTACAACAATTATTAATATACGATCACAAGGTTTAACCTTTGAACGATTAACTTTATTTGTTTGAGCTGTAAAAATTACAGCAGTACTGCTATTATTATCATTACCTGTATTTGCTGGTGCAATCACCATACTATTAACAGATCGAAATTTTAATACTTCTTTTTTTGA-
>KJ186030.1_frigida
-----------------------------GGAACAGGAATAAGTTTACTTATTCGAATTGAACTAGGGACACCTGGAACTTTTTTAGGAGATGATCAACTATATAATGTAATTGTTACAGCTCATGCTTTTTTAATAATTTTCTTTTTTGTTATACCTATAATAATAGGAGGATTTGGAAATTGGTTAATTCCATTAATACTTGGAGCTCCTGATATAGCTTTCCCTCGACTTAATAATATAAGATTTTGATTATTACCCCCATCTCTTCTATTGTTAGTAAGTTCTGCAGCAGTAGAAGCTGGAGTGGGGACTGGATGAACAGTTTACCCTCCTTTAGCTGCAAATATTGCTCATGCTGGGGGTTCTGTTGATTTAGCTATTTTTAGTTTACATTTAGCAGGTGTATCCTCAATTTTAGGGGCTATTAATTTTATTACAACAATTATTAATATACGATCACAAGGTTTAACCTTTGAACGATTAACTTTATTTGTTTGAGCTGTAAAAATTACAGCAGTATTGCTATTATTATCATTACCTGTATTTGCTGGTGCAATCACCATACTATTAACAGATCGAAATTTTAATACTTCTTTTTTTGA-
>AB028238.1_hokkaidoensis_(reversed)
TACTATTTGCAGTTTGAGGAGGTCTTCTTGGTACAGGGATAAGTTTACTTATTCGAATTGAACTGGGGACACCCGGAACCTTTTTAGGAGATGACCAATTATATAATGTAATTGTTACAGCTCATGCTTTTTTAATAATCTTCTTTTTTGTTATACCTATAATAATAGGAGGATTTGGAAATTGACTAGTCCCATTAATACTTGGTGCTCCTGATATAGCTTTTCCTCGACTAAACAATATAAGATTCTGGTTACTCCCCCCATCTCTTTTATTATTAGTAAGTTCTGCAGCAGTAGAGGCTGGAGTAGGAACTGGATGAACAGTTTATCCTCCCTTAGCTTCAAATATTGCTCATGCTGGTGGTTCTGTAGATTTAGCTATTTTTAGCTTACATTTAGCAGGAGTATCTTCAATTTTAGGAGCCATTAATTTTATTACAACAATCATTAATATACGATCACAAGGTTTAACTTTTGAACGACTAACTTTATTTGTTTGAGCTGTAAAAATTACAGCAGTATTATTACTTTTATCACTACCTGTATTTGCTGGTGCAATTACTATACTATTAACAGATCGAAATTTTAATACTTCTTTTTTTGA-
>LC377790.1_middendorffi
TACTATTTGCAGTTTGAGGAGGTCTTCTTGGTACAGGAATAAGTTTACTTATTCGAATTGAACTAGGAACACCCGGAACCTTTTTAGGAGATGACCAATTATATAATGTAATTGTTACAGCTCATGCTTTTTTAATAATCTTCTTTTTTGTTATACCTATAATAATAGGAGGATTTGGAAATTGGTTAGTTCCATTAATACTAGGTGCTCCTGATATAGCTTTTCCTCGACTAAATAATATAAGATTTTGATTACTCCCTCCATCTCTTTTATTATTAGTAAGTTCTGCGGCAGTAGAGGCTGGAGTAGGAACTGGATGAACAGTTTATCCCCCCTTAGCTTCAAATATTGCTCATGCTGGTGGTTCTGTAGATTTAGCTATTTTTAGCTTACATTTAGCAGGAGTATCCTCAATTTTAGGAGCCATTAATTTTATTACAACAATCATTAATATACGATCACAAGGTTTAACTTTTGAACGATTAACTTTATTTGTTTGAGCTGTAAAAATTACAGCAGTATTATTACTTTTATCATTACCTGTATTTGCTGGTGCAATTACTATACTACTAACAGATCGAAATTTTAATACTTCTTTTTTTGA-
>PP386815.1_succinea
TATTATTTGCAGTTTGGGGAGGTCTTTTAGGTACAGGAATAAGTTTACTTATTCGAATTGAACTAGGGACACCCGGAACTTTTTTAGGAGATGATCAATTATATAATGTAATTGTTACAGCTCATGCTTTTTTAATAATTTTCTTTTTTGTTATACCAATAATAATAGGAGGATTCGGAAATTGATTAGTACCATTAATACTTGGTGCTCCTGATATAGCTTTCCCTCGATTAAATAATATAAGATTCTGGCTACTCCCCCCATCTCTTTTATTATTAGTGAGATCAGCAGCAGTAGAAGCTGGAGTAGGTACAGGATGAACAGTTTATCCCCCCTTAGCCTCAAATATTGCCCATGCTGGAGGTTCTGTTGATTTAGCTATTTTTAGCTTACATTTAGCAGGTGTATCTTCAATTTTAGGAGCCATTAATTTTATTACAACAATTATTAATATACGATCACAAGGTTTAACTTTTGAACGATTAACTTTATTTGTTTGAGCTGTAAAAATCACAGCAGTACTATTATTATTATCACTACCTGTGTTTGCAGGTGCAATTACTATATTATTAACAGATCGAAATTTTAATACTTCTTTTTTTGA-
>PP386816.1_succinea
TATTATTTGCAGTTTGGGGAGGTCTTTTAGGTACAGGAATAAGTTTACTTATTCGAATTGAACTAGGGACACCCGGAACTTTTTTAGGAGATGATCAATTATATAATGTAATTGTTACAGCTCATGCTTTTTTAATAATTTTCTTTTTTGTTATACCAATAATAATAGGAGGATTCGGAAATTGATTAGTACCATTAATACTTGGTGCTCCTGATATAGCTTTCCCTCGATTAAATAATATAAGATTCTGGCTACTCCCCCCATCTCTTTTATTATTAGTGAGATCAGCAGCAGTAGAAGCTGGAGTAGGTACAGGATGAACAGTTTATCCCCCCTTAGCCTCAAATATTGCCCATGCTGGAGGTTCTGTTGATTTAGCTATTTTTAGCTTACATTTAGCAGGTGTATCTTCAATTTTAGGAGCCATTAATTTTATTACAACAATTATTAATATACGATCACAAGGTTTAACTTTTGAACGATTAACTTTATTTGTTTGAGCTGTAAAAATCACAGCAGTACTATTATTATTATCACTACCTGTGTTTGCAGGTGCAATTACTATATTATTAACAGATCGAAATTTTAATACTTCTTTTTTTGA-
>VB1
TATTATTTGCAGTTTGAGGAGGTCTTCTAGGTACAGGAATAAGTTTACTTATTCGAATTGAACTAGGAACACCTGGAACTTTTTTAGGAGATGATCAATTATATAATGTAATTGTTACAGCTCATGCTTTTTTGATAATTTTCTTTTTTGTTATACCAATAATAATAGGAGGATTTGGAAATTGATTAGTACCACTAATACTTGGTGCTCCTGATATAGCTTTTCCTCGATTAAATAATATAAGATTCTGATTACTTCCCCCATCTCTTTTATTATTAGTAAGCTCAGCAGCAGTAGAAGCTGGAGTAGGTACTGGATGAACAGTTTATCCTCCCTTATCTTCAAACATTGCCCATGCTGGAGGTTCTGTTGATTTAGCTATTTTTAGCTTACATCTAGCAGGTGTATCCTCAATTTTAGGAGCTATTAATTTTATTACAACAATTATTAATATACGATCACAAGGTTTAACTTTTGAACGATTAACTTTATTCGTTTGAGCTGTAAAAATCACAGCAGTACTATTGTTATTATCTTTACCTGTATTCGCAGGTGCAATTACCATACTATTAACAGATCGAAATTTTAACACTTCTTTTTTTG--
>VB2
TATTATTTGCAGTTTGAGGAGGTCTTCTAGGTACAGGAATAAGTTTACTTATTCGAATTGAACTAGGAACACCTGGAACTTTTTTAGGAGATGATCAATTATATAATGTAATTGTTACAGCTCATGCTTTTTTGATAATTTTCTTTTTTGTTATACCAATAATAATAGGAGGATTTGGAAATTGATTAGTACCACTAATACTTGGTGCTCCTGATATAGCTTTTCCTCGATTAAATAATATAAGATTCTGATTACTTCCCCCATCTCTTTTATTATTAGTAAGCTCAGCAGCAGTAGAAGCTGGAGTAGGTACTGGATGAACAGTTTATCCTCCCTTATCTTCAAACATTGCCCATGCTGGAGGTTCTGTTGATTTAGCTATTTTTAGCTTACATCTAGCAGGTGTATCCTCAATTTTAGGAGCTATTAATTTTATTACAACAATTATTAATATACGATCACAAGGTTTAACTTTTGAACGATTAACTTTATTCGTTTGAGCTGTAAAAATCACAGCAGTACTATTGTTATTATCTTTACCTGTATTCGCAGGTGCAATTACCATACTAT-----------------------------------
>HQ926928.1_sincera
TATTATTTGCTGTATGGGGAGGACTCCTAGGAACAGGAATAAGTTTACTTATCCGAATTGAACTAGGTACACCCGGAACTTTTTTAGGAGATGACCAATTATACAATGTAATTGTTACAGCTCATGCTTTCCTTATAATTTTCTTTTTTGTTATACCTATAATAATAGGAGGATTTGGTAATTGGCTAATCCCTCTAATACTCGGTGCTCCTGATATAGCTTTTCCTCGTTTAAATAATATAAGATTTTGATTACTCCCCCCATCATTATTATTATTAGTGAGTTCAGCAGCAGTAGAAGCTGGAGTAGGAACTGGATGAACAGTATACCCTCCTTTAGCTTCAAATATTGCTCATGCTGGAGGATCCGTAGATTTAGCCATTTTTAGATTACATCTAGCAGGTGTATCTTCAATTTTAGGAGCTATCAACTTTATTACAACAATTATTAATATACGTTCACAAGGCTTAACTTTTGAACGATTAACTTTATTTGTTTGAGCTGTAAAAATTACAGCAGTATTACTATTATTATCATTACCCGTATTTGCTGGTGCAATTACTATACTTTTAACAGATCGAAATTTTAATACTTCTTTTTTTGA-
>MK721883.1_lewisi
TATTATTTGCTGTATGAGGAGGACTCTTAGGAACAGGAATAAGTTTACTTATTCGAATTGAATTAGGTACACCCGGAACTTTTTTAGGAGATGACCAGTTATATAATGTAATTGTTACAGCTCATGCTTTTCTTATAATTTTCTTTTTTGTTATACCTATAATAATAGGAGGATTTGGTAATTGACTAATTCCTCTAATACTCGGTGCCCCTGATATAGCTTTTCCTCGTTTAAATAACATAAGATTTTGATTACTCCCTCCATCATTATTATTGTTAGTAAGTTCAGCAGCAGTAGAAGCTGGAGTAGGAACTGGATGAACAGTATACCCCCCTTTAGCTTCAAATATTGCTCATGCTGGAGGATCCGTAGATTTAGCCATTTTTAGTTTACATCTAGCAGGTGTATCTTCAATTTTAGGAGCTATCAACTTTATTACAACAATTATTAATATACGTTCACAAGGCTTAACTTTTGAACGATTAACTTTATTTATTTGAGCTGTAAAAATTACAGCAGTATTATTATTATTATCTTTACCCGTATTTGCTGGTGCAATTACTATACTTTTAACAGATCGAAACTTTAATACTTCTTTTTTTGA-
>MK721897.1_lewisi
TATTATTTGCTGTATGAGGAGGACTCTTAGGAACAGGAATAAGTTTACTTATTCGAATTGAATTAGGTACACCCGGAACTTTTTTAGGAGATGACCAGTTATATAATGTAATTGTTACAGCTCATGCTTTTCTTATAATTTTCTTTTTTGTTATACCTATAATAATAGGAGGATTTGGTAATTGACTAATTCCTCTAATACTCGGTGCCCCTGATATAGCTTTTCCTCGTTTAAATAACATAAGATTTTGATTACTCCCCCCATCATTATTATTGTTAGTAAGTTCAGCAGCAGTAGAAGCTGGAGTAGGAACTGGATGAACAGTATACCCCCCTTTAGCTTCAAATATTGCTCATGCTGGAGGATCCGTAGATTTAGCCATTTTTAGTTTACATCTAGCAGGTGTATCTTCAATTTTAGGAGCTATCAACTTTATTACAACAATTATTAATATACGTTCACAAGGCTTAACTTTTGAACGATTAACTTTATTTATTTGAGCTGTAAAAATTACAGCAGTATTATTATTATTATCTTTACCCGTATTTGCTGGTGCAATTACTATACTTTTAACAGATCGAAACTTTAATACTTCTTTTTTTGA-
>KT963305.1_tricarinata
--------------TGAGGAGGACTTTTAGGTACAGGAATAAGTTTACTTATTCGAATTGAATTAGGTACACCTGGAACTTTTTTAGGAGACGATCAATTATACAATGTAATTGTTACAGCCCATGCTTTTTTAATAATTTTTTTTTTTGTAATACCCATAATAATAGGAGGTTTTGGAAATTGATTAATTCCGTTAATACTTGGTGCTCCTGACATAGCTTTCCCTCGTTTAAATAATATAAGATTTTGATTATTACCCCCATCATTATTATTATTAGTTAGTTCTGCGGCTGTCGAAGCTGGAGTAGGAACGGGATGAACTGTTTATCCCCCATTAGCATCAAATATTGCACATGCAGGGAGATCTGTAGATTTAGCTATTTTTAGCTTACATCTTGCAGGAATTTCATCAATTTTAGGTGCAATTAATTTTATTACAACAATTATCAACATACGATCACAAGGTTTAACTTTTGAACGATTAACTTTATTTGTTTGAGCAGTAATTATTACAGCAGTATTGTTATTATTATCCTTACCTGTATTTGCCGGAGCAATTACTATACTTTTAACAGATCGAAATTTTAATACTTCTTTTTTTGA-
>MT483647.1_piscinalis
TACTATTCGCCGTATGAGGAGGACTTTTAGGGACAGGAATAAGATTACTTATTCGAATTGAATTAGGTACACCTGGAACTTTTTTAGGAGATGATCAATTATACAATGTAATTGTTACAGCACATGCTTTTTTAATAATTTTTTTTTTTGTAATACCTATAATAATAGGAGGTTTTGGCAACTGATTAATCCCCTTAATACTTGGTGCTCCTGATATAGCTTTCCCACGTTTAAATAATATAAGATTCTGACTACTTCCCCCATCACTATTGCTACTAGTAAGCTCTGCAGCAGTAGAGGCCGGTGTGGGAACTGGATGAACAGTGTATCCCCCCTTAGCTTCTAACATTGCTCACGCCGGAGGATCTGTTGATTTAGCTATTTTTAGTTTACACCTAGCAGGTATCTCATCAATTTTAGGAGCTATTAACTTTATTACAACAATTATTAATATACGTTCACAAGGATTAACTTTTGAACGATTAACCTTATTTGTTTGAGCTGTCAAGATTACAGCAGTACTATTACTATTGTCCCTACCCGTATTCGCCGGTGCAATTACTATACTATTAACAGATCGAAATTTTAACACTTCTTTTTTTGA-
>LC377805.1_biwaensis
TACTATTTGCCGTGTGAGGAGGGCTTTTAGGTACAGGAATAAGATTACTTATTCGAATTGAATTAGGTACACCTGGAACTTTTTTAGGAGATGACCAATTGTATAATGTAATTGTTACAGCTCATGCTTTTTTAATAATTTTCTTTTTTGTGATACCTATAATAATAGGAGGTTTTGGTAATTGATTAATTCCCTTAATACTTGGTGCTCCTGATATAGCTTTTCCACGATTAAATAATATAAGATTTTGATTATTACCCCCATCATTATTACTATTAGTAAGATCAGCAGCAGTAGAAGCTGGTGTGGGAACTGGATGAACAGTATATCCCCCATTAGCTGCAAATATTGCTCATGCTGGGGGATCTGTTGATTTAGCTATTTTTAGCCTACATTTAGCGGGTATCTCATCAATTTTAGGAGCCATTAATTTTATTACAACAATTATTAATATACGTTCACAAGGATTAACTTTTGAACGGTTAACTTTATTTGTTTGAGCTGTAAAAATTACTGCAGTTTTATTATTATTATCTTTACCTGTATTTGCTGGTGCAATTACTATACTATTAACAGATCGAAATTTTAATACTTCTTTTTTTGA-
>LC377795.1_confusa
TACTATTTGCCGTGTGAGGAGGACTTTTAGGTACAGGAATAAGATTACTTATTCGAATTGAATTAGGTACACCTGGAACTTTTTTAGGAGATGACCAATTATATAATGTAATTGTTACAGCTCATGCTTTTTTAATAATTTTCTTTTTCGTAATACCTATAATAATAGGAGGTTTTGGTAACTGATTAATTCCTTTAATACTTGGTGCTCCTGATATAGCTTTCCCACGATTAAATAATATAAGATTTTGATTGTTACCCCCATCATTATTACTACTAGTAAGCTCAGCAGCGGTAGAAGCTGGGGTAGGAACTGGATGAACAGTATATCCTCCATTAGCTTCAAATATTGCCCATGCTGGAGGATCTGTTGATTTAGCTATTTTTAGCCTACATCTAGCAGGTATTTCATCAATTTTAGGGGCTATTAATTTTATTACAACAATTATTAATATACGTTCACAAGGATTAACTTTTGAACGGTTAACTTTATTTGTTTGGGCTGTAAAAATTACAGCAGTTTTATTATTATTGTCTTTGCCTGTATTTGCTGGCGCAATTACTATGTTATTAACAGATCGAAATTTTAATACTTCCTTTTTTGA-
>LC377791.1_japonica
TACTATTTGCCGTATGAGGAGGACTATTAGGTACAGGAATAAGATTACTTATTCGAATTGAATTAGGTACACCTGGAACTTTTTTAGGAGATGACCAATTATATAATGTAATTGTTACAGCTCATGCTTTTTTAATAATTTTCTTTTTTGTGATACCTATAATAATAGGAGGTTTTGGTAACTGATTGATTCCTTTAATACTTGGTGCTCCTGATATGGCTTTTCCACGATTAAATAATATAAGATTTTGATTATTACCCCCATCATTATTACTATTAGTAAGCTCAGCAGCAGTAGAAGCTGGTGTAGGAACTGGATGAACAGTATATCCTCCATTAGCTTCAAATATTGCCCATGCTGGAGGATCAGTTGATTTAGCTATTTTTAGTCTACATTTAGCAGGTATTTCATCAATTTTAGGAGCTATTAATTTTATTACAACAATTATTAATATACGTTCACAAGGATTAACTTTTGAACGGTTAACTTTATTTGTTTGAGCTGTAAAAATTACAGCAGTTTTATTATTACTATCTTTACCTGTATTTGCTGGTGCAATTACTATACTATTAACAGATCGAAATTTTAATACTTCCTTTTTTGA-
>LC377787.1_amurensis
TACTATTTGCCGTGTGAGGAGGACTTTTAGGTACAGGAATAAGATTACTTATTCGAATTGAATTAGGTACACCTGGAACTTTTTTAGGAGATGACCAATTGTATAATGTAATTGTTACAGCTCATGCTTTTTTAATAATTTTCTTTTTTGTAATACCTATAATAATAGGAGGTTTTGGTAACTGATTAATTCCTTTAATACTTGGTGCTCCTGATATGGCTTTTCCACGATTAAATAATATAAGATTTTGATTGTTACCCCCATCATTATTACTATTAGTAAGCTCAGCAGCAGTAGAAGCTGGTGTAGGAACTGGATGAACAGTATACCCTCCATTAGCTTCAAATATTGCCCATGCTGGAGGATCTGTTGATTTAGCTATTTTTAGCCTACATTTAGCAGGTATTTCATCAATTTTAGGAGCTATTAATTTTATTACAACAATTATTAATATACGTTCACAAGGATTAACTTTTGAACGGTTAACTTTATTTGTTTGAGCTGTAAAAATTACAGCAGTTTTATTATTATTATCTTTACCTGTATTTGCTGGTGCAATTACTATGCTATTAACAGATCGAAATTTTAATACTTCCTTTTTTGA-
>LC377801.1_kizakikoensis
TACTATTTGCCGTGTGAGGAGGACTTTTAGGTACAGGAATAAGATTACTTATTCGAATTGAATTAGGTACACCTGGAACTTTTTTAGGAGATGACCAATTGTATAATGTAATTGTTACAGCTCATGCTTTTTTAATAATTTTCTTTTTTGTAATACCTATAATAATAGGAGGTTTTGGTAACTGATTAATTCCTTTAATACTTGGTGCTCCTGATATGGCTTTTCCACGATTAAACAATATAAGATTTTGATTGCTACCCCCATCATTATTACTATTAGTAAGCTCAGCAGCAGTAGAAGCTGGTGTAGGAACTGGATGAACAGTATACCCCCCATTAGCTTCAAATATTGCCCATGCTGGGGGATCTGTTGATTTAGCTATTTTTAGCCTACATTTAGCAGGTATTTCATCAATTTTAGGAGCTATTAATTTTATTACAACAATTATTAATATACGTTCACAAGGATTAACTTTTGAACGGTTAACTTTATTTGTTTGAGCTGTAAAAATTACAGCAATTTTATTGTTATTATCTTTACCTGTATTTGCTGGTGCAATTACTATGCTATTAACAGATCGAAATTTTAATACTTCCTTTTTTGA-
>LC377802.1_japonica
TACTATTTGCCGTGTGAGGAGGACTTTTAGGTACAGGAATAAGATTACTTATTCGAATTGAATTAGGTACACCTGGAACTTTTTTAGGAGATGACCAATTGTATAATGTAATTGTTACAGCTCATGCTTTTTTAATAATTTTCTTTTTTGTGATACCTATAATAATAGGAGGTTTTGGTAACTGATTAATTCCTTTAATACTTGGTGCTCCTGATATGGCTTTTCCACGATTAAACAATATAAGATTTTGATTGCTACCCCCATCATTATTACTATTAGTAAGCTCAGCAGCAGTAGAAGCTGGTGTAGGAACTGGATGAACAGTATACCCTCCATTAGCTTCAAATATTGCCCATGCTGGGGGATCTGTTGATTTAGCTATTTTTAGCCTACATTTAGCAGGTATTTCATCAATTTTAGGAGCTATTAATTTTATTACAACAATTATTAATATACGTTCACAAGGATTAACTTTTGAACGGTTAACTTTATTTGTTTGAGCTGTAAAAATTACAGCAATTTTATTGTTATTATCTTTACCTGTATTTGCTGGTGCAATTACTATACTATTAACAGATCGAAATTTTAATACTTCTTTTTTTGA-
>EU418982.1_rhabdota
TACTATTTGCTATATGAGGAGGTCTCTTAGGAACAGGAATAAGATTACTTATTCGAATTGAATTAGGTACACCTGGAACTTTTTTAGGAGACGATCAATTATATAATGTAATTGTTACAGCACATGCTTTTTTAATAATTTTCTTTTTTGTTATACCCATAATAATAGGAGGGTTTGGTAATTGACTAATTCCTCTAATACTTGGTGCTCCTGACATAGCTTTTCCACGTTTAAACAATATAAGATTCTGATTACTTCCCCCATCACTATTATTACTAGTAAGCTCGGCAGCAGTAGAAGCTGGTGTAGGAACTGGATGAACCGTATACCCCCCATTATCTTCAAATATTGCTCATGCTGGGGGATCTGTTGATTTAGCTATTTTTAGTTTACATTTAGCAGGTATTTCATCAATTTTAGGAGCTATTAATTTTATTACAACAATTATTAATATACGTTCACAAGGATTAACTTTTGAACGATTAACCTTATTCGTTTGATCTGTAATAATTACAGCGGTTTTATTATTATTGTCATTACCCGTATTTGCCGGTGCAATTACTATGTTATTAACGGATCGAAATTTTAATACCTCTTTTTTTGA-
>EU419014.1_montenegrina
TACTATTTGCTGTATGAGGAGGACTTTTAGGAACAGGAATAAGATTACTTATTCGAATTGAATTAGGTACACCTGGAACTTTTTTAGGAGATGATCAACTATACAATGTAATTGTTACAGCACATGCTTTTTTAATAATTTTCTTTTTTGTCATACCTATAATGATAGGAGGGTTTGGTAACTGACTAATTCCTTTAATACTTGGTGCTCCAGACATAGCTTTTCCACGTTTAAATAATATAAGATTCTGATTACTTCCCCCATCACTATTATTACTAGTAAGTTCAGCAGCAGTAGAAGCTGGTGTAGGTACCGGATGAACAGTATACCCTCCCTTAGCTTCAAATATTGCCCATGCTGGCGGATCTGTTGATCTAGCTATTTTTAGTTTACATCTAGCAGGAATTTCATCAATTTTAGGGGCTATTAATTTTATCACAACAATTATTAATATACGTTCACAAGGATTAACTTTTGAACGATTAACCTTATTTGTTTGAGCTGTAAAAATTACAGCAGTATTATTACTACTATCATTACCTGTATTCGCCGGAGCAATTACTATACTATTAACAGATCGAAACTTTAACACTTCTTTTTTTGA-
>KJ186014_BangongCo
-----------------------------GGGACAGGAATAAGATTACTTATTCGAATTGAATTAGGTAAACCTGGAACTTTTTTAGGAGATGATCAACTATACAATGTAATTGTTACAGCACATGCTTTTTTAATAATTTTCTTTTTTGTCATACCTATAATGATAGGGGGATTTGGTAACTGACTAATTCCTTTAATACTTGGTGCTCCTGACATAGCTTTTCCACGTTTAAATAATATAAGATTCTGATTGCTCCCCCCATCATTATTACTACTAGTAAGCTCAGCAGCAGTAGAGGCTGGTGTGGGTACCGGGTGAACAGTATATCCTCCCTTAGCTTCAAATATTGCCCATGCTGGTGGGTCTGTTGATCTAGCTATTTTTAGCTTACATCTAGCAGGGATTTCATCAATTTTAGGAGCTATTAATTTTATCACAACAATTATTAATATACGTTCACAAGGATTAACTTTTGAACGATTAACCTTATTCGTTTGAGCTGTAAAAATTACAGCAGTACTATTATTACTATCATTACCTGTATTCGCCGGAGCAATTACTATACTATTAACAGATCGAAATTTCAACACTTCTTTTTTTGAT
>KJ186019_BangongCo_River
-----------------------------GGGACAGGAATAAGATTACTTATTCGAATTGAATTAGGTAAACCTGGAACTTTTTTAGGAGATGATCAACTATACAATGTAATTGTTACAGCACATGCTTTTTTAATAATTTTCTTTTTTGTCATACCTATAATGATAGGGGGATTTGGTAACTGACTAATTCCTTTAATACTTGGTGCTCCTGACATAGCTTTTCCACGTTTAAATAATATAAGATTCTGATTGCTCCCCCCATCATTATTACTACTAGTAAGCTCAGCAGCAGTAGAGGCTGGTGTGGGTACCGGGTGAACAGTATATCCTCCCTTAGCTTCAAATATTGCCCATGCTGGTGGGTCTGTTGATCTAGCTATTTTTAGCTTACATCTAGCAGGGATTTCATCAATTTTAGGAGCTATTAATTTTATCACAACAATTATTAATATACGTTCACAAGGATTAACTTTTGAACGATTAACCTTATTCGTTTGAGCTGTAAAAATTACAGCAGTACTATTATTACTATCATTACCTGTATTCGCCGGAGCAATTACTATACTATTAACAGATCGAAATTTCAACACTTCTTTTTTTGAT
>KJ186023_BangongCo
-----------------------------GGGACAGGAATAAGATTACTTATTCGAATTGAATTAGGTAAACCTGGAACTTTTTTAGGAGATGATCAACTATACAATGTAATTGTTACAGCACATGCTTTTTTAATAATTTTCTTTTTTGTCATACCTATAATGATAGGGGGATTTGGTAACTGACTAATTCCTTTAATACTTGGTGCTCCTGACATAGCTTTTCCACGTTTAAATAATATAAGATTCTGATTGCTCCCCCCATCATTATTACTACTAGTAAGCTCAGCAGCAGTAGAGGCTGGTGTGGGTACCGGGTGAACAGTATATCCTCCCTTAGCTTCAAATATTGCCCATGCTGGTGGGTCTGTTGATCTAGCTATTTTTAGCTTACATCTAGCAGGGATTTCATCAATTTTAGGAGCTATTAATTTTATCACAACAATTATTAATATACGTTCACAAGGATTAACTTTTGAACGATTAACCTTATTCGTTTGAGCTGTAAAAATTACAGCAGTACTATTATTACTATCATTACCTGTATTCGCCGGAGCAATTACTATACTATTAACAGATCGAAATTTCAACACTTCTTTTTTTGAT
>KJ186022.1_stenotrema
-----------------------------GGTACAGGAATAAGTTTACTTATTCGAATTGAATTGGGTACACCTGGAACCTTTTTAGGAGATGACCAATTATACAATGTAATTGTTACAGCACATGCTTTTTTAATAATTTTCTTCTTTGTTATACCTATAATAATAGGAGGATTTGGTAACTGGCTAATTCCTTTAATACTTGGTGCTCCTGACATAGCCTTTCCACGTTTAAATAATATAAGATTCTGATTGCTCCCCCCATCATTATTATTACTAGTAAGCTCAGCAGCAGTAGAAGCTGGTGTAGGAACTGGGTGAACAGTATATCCCCCTTTAGCTTCAAATATTGCCCATGCTGGTGGGTCTGTTGACCTAGCTATTTTTAGTTTACATTTGGCAGGTATTTCATCAATTTTAGGAGCTATTAATTTTATTACAACAATTATTAATATACGTTCACAAGGATTAACTTTTGAACGATTAACTTTATTCGTTTGAGCTGTAAAAATTACAGCAGTATTATTATTACTATCATTACCTGTATTCGCCGGCGCAATTACTATATTATTAACAGATCGAAACTTTAACACTTCTTTTTTTGA-
