# Supplementary material for: ﻿Three new species of Valvatidae, Planorbidae, and Lymnaeidae (Mollusca, Gastropoda) from Lake Bitahai, Yunnan Plateau, China
Source: Zookeys. 2025 Dec 19;1264:249–63. doi: 10.3897/zookeys.1264.170832 (PMC12743247; doi:10.3897/zookeys.1264.170832)
Supplement: Supplementary material 2 — Alignment of COI sequences of Planorbidae [file zookeys-1264-249_article-170832__-s002.fasta]

>MZ127287_Planorbis_planorbis
--------------------------------------------------------------------------------AACAGGATTGTCTGTTTTAATTCGTTTACAATTAGGAACATCTTGAGTTTTATCTAATGATTTTATAATAGATGAACATTTTTATAATGTTATTGTTACAGCACATGCTTTTATTATAATTTTTTTTATAGTTATACCTATAATGATTGGTGGTTTTGGAAACTGAATAGTTCCCTTACTAATTGGGGCTCCTGATATATCTTTTCCTCGTATAAATAATATATCATTTTGATTACTTCCTCCATCTTTTATTTTACTATTAATTTCTTCTATAGTTGAAGGTGGAGCAGGAACTGGGTGAACAGTTTACCCTCCTTTAAGAAGTACTATAGGACATAGGGGGGCTTCTGTAGATTTAGCTATTTTTTCATTACATTTAGCTGGGATATCTTCTATTTTAGGTGCAATTAACTTTATTACTACTATTTTTAATATACGGGCTCCGGGAATTACTATAGAACGGTTATCTTTGTTTGTTTGATCAGTACTAATTACTGCTTTTTTACTTTTACTTTCTTTACCAGTTTTAGCAGGTGCTATTACTATATTATTAACAGATCGAAATTTTAATACATCTTTTTTTGATCCGGCTGGTGGGGGTGATCCTATTTTAT-------------------------
>OQ121098_Gyraulus_riparius
-----------------------------------------------------------------------------------------------------------TATATTAATTCGTTTAGAATTAGGTACTTCTATAATTTTAACAGATGGACATTATTATAATGTAATTGTTACTGCACATGCTTTTATTATAATTTTTTTTATAGTAATACCAATAATAATTGGTGGGTTTGGTAACTGAATAATTCCTTTATTAATTGGGGCTCCTGATATATCTTTTCCTCGTATAAATAATATATCATTTTGATTATTACCTCCTTCTTTTATTTTACTATTAGTTTCATCTATAGTTGAAGGAGGGGTTGGTACAGGTTGAACGGTTTATCCACCTTTAAGAGCTAGTATA---------GGATCTTCTGTGGATTTAGCTATTTTTTCATTACATATAGCAGGATTATCATCTATTTTAGGGGCTATTAATTTTATTACTACTATTTTTAATATACGTGCTCCAGGAATTACCATGGAACGTTTATCATTATTTGTTTGATCTGTATTAATTACTGCTTTTTTATTATTGTTATCATTACCTGTTTTAGCAGGGGCTATTACTATATTACTTACTGATCGTAATTTTAATACATCATTTTTTGACCCAGCTGGAGGAGGGGATCCTATTTTAT-------------------------
>MZ127274_Gyraulus_parvus
--------------------------------------------------------------------------------TACTGGGTTATCTCTTTTAATTCGTTTAGAACTTGGATATTCGATGGTTGATATTCCTAGTATTTTAACAAATGAACATTTTTATAATGTAGTTATTACTGCTCATGCATTTATTATAATTTTTTTTATAGTGATACCTATAATGATTGGAGGGTTTGGAAATTGAATAATTCCTTTACTAATTGGTGCTCCAGATATATCTTTTCCTCGTATAAATAATATATCATTTTGATTATTACCTCCTTCTTTTGTTTTATTACTTGTTTCTAGTATAGTTGAAGGTGGGGTTGGAACAGGTTGAACAGTTTATCCACCTTTAAGTAGAACATTAGGGCATGCTGGACCATCAGTAGATTTAGCAATTTTTTCATTACACTTAGCTGGTATATCTTCAATTTTAGGTGCAATTAATTTTATTACAACGGTTTTTAATATACGTTCTCCTGGGATAACTATGGAACGATTATCTTTATTTGTTTGATCTGTTTTAATTACTGCTTTTTTATTACTTTTATCTCTACCTGTTTTAGCAGGAGCAATTACTATACTTCTTACTGATCGAAATTTTAATACATCTTTTTTTGATCCAGCCGGTGGTGGTGATCCTATTTTAT-------------------------
>MZ127276_Gyraulus_circumstriatus
--------------------------------------------------------------------------------TACTGGATTATCTCTTTTAATTCGTTTAGAACTTGGATACTCAATGGTTGACATTCCTAGTATTTTAACAAATGAACATTTTTATAATGTAGTTATTACGGCTCATGCGTTTATTATAATTTTTTTTATAGTAATACCTATAATAATTGGTGGTTTTGGAAACTGAATAATTCCTTTATTAATTGGTGCTCCGGATATATCTTTTCCTCGAATAAATAATATGTCGTTTTGATTATTACCTCCTTCTTTTGTTTTATTGCTTGTTTCTAGAATAGTTGAGGGTGGTGTTGGAACGGGTTGGACAGTTTACCCACCTTTAAGTAGAACATTAGGACATGCTGGACCATCTGTAGATTTGGCAATTTTTTCATTACATTTAGCTGGTATATCTTCAATTTTAGGTGCAATTAATTTTATTACAACAGTTTTTAATATACGTTCTCCTGGTATAACTATGGAACGGCTATCTTTATTTGTTTGATCTGTATTAATTACTGCTTTTTTATTACTTTTATCATTACCTGTTTTAGCAGGGGCAATTACTATACTTCTTACTGATCGAAATTTTAATACATCTTTTTTTGATCCTGCCGGTGGTGGTGATCCTATTTTGT-------------------------
>MZ127280_Armiger_crista
--------------------------------------------------------------------------------TACTGGTTTATCTTTATTAATTCGTTTA---------------GAATTAGGTACTTCTACGGTTCTGATAGATGAACATTTTTATAATGTAATTGTTACTGCTCATGCATTTATTATAATTTTTTTTATGGTTATACCAATAATAATTGGGGGTTTTGGTAATTGAATAATTCCTTTATTAATTGGAGCTCCTGATATATCTTTTCCCCGAATAAATAATTTATCATTTTGATTATTACCTCCATCCTTTATTTTACTGTTAATTTCGAGTATAGTTGAAGGAGGAGCTGGCACTGGATGAACAGTATACCCTCCTTTAAGAAGAACTTTAGGTCATGGTGGGGCTTCAGTTGATTTAGCTATTTTTTCTTTACATTTAGCAGGTATATCATCTATTTTAGGTGCTATTAATTTTATTACTACTGTTTTTAATATACGTGCTCCTGGAATTACTATAGAACGTTTATCGCTTTTTGTGTGATCAGTTTTAATTACTGCATTTTTATTATTATTATCTTTACCCGTTTTAGCTGGAGCTATTACAATATTATTAACTGATCGTAATTTTAATACATCATTTTTTGATCCTGCTGGAGGTGGTGATCCAATTTTAT-------------------------
>MZ127281_Armiger_crista
--------------------------------------------------------------------------------TACTGGTTTATCTTTATTAATTCGTTTA---------------GAATTAGGTACTTCTACGGTTCTGATAGATGAACATTTTTATAATGTAATTGTTACTGCTCATGCATTTATTATAATTTTTTTTATGGTTATACCAATAATAATTGGGGGTTTTGGTAATTGAATAATTCCTTTATTAATTGGAGCTCCTGATATATCTTTTCCCCGAATAAATAATTTATCATTTTGATTATTACCTCCATCTTTTATTTTACTGTTAATTTCGAGTATAGTTGAAGGAGGAGCTGGCACTGGATGAACAGTATACCCCCCTTTAAGAAGAACTTTAGGTCATGGTGGGGCTTCAGTTGATTTAGCTATTTTTTCTTTACATTTAGCAGGTATATCATCTATTTTAGGTGCTATTAATTTTATTACTACTGTTTTTAATATACGTGCTCCTGGAATTACTATAGAACGTTTATCGCTTTTTGTGTGATCAGTTTTAATTACTGCATTTTTATTATTATTATCTTTACCCGTTTTAGCTGGAGCTATTACAATATTATTAACTGATCGTAATTTTAATACATCATTTTTTGATCCTGCTGGAGGTGGTGATCCAATTTTAT-------------------------
>MZ127285_Gyraulus_rossmaessleri_
--------------------------------------------------------------------------------TACAGGATTATCTTTGTTAATTCGTTTA---------------GAATTAGGTACATCAATAGTACTTATAGATGAACATTTTTATAATGTAATTGTTACTGCTCATGCTTTTATTATAATTTTTTTTATAGTTATACCCATAATAATTGGGGGTTTTGGTAATTGAATAATTCCTTTATTAATTGGTGCTCCAGATATATCTTTCCCTCGAATAAATAATATATCTTTTTGACTATTACCTCCTTCATTTGTTTTATTATTAGTTTCTAGTATAGTAGAAGGTGGTGTTGGTACTGGTTGAACTGTTTACCCTCCTTTAAGAAGAACATTAGGACATGGTGGGGCTTCAGTTGACTTAGCTATTTTTTCATTACACTTAGCAGGTATATCGTCTATTTTAGGAGCAATTAATTTTATTACTACGGTATTTAATATACGTGCCCCAGGTATTACTATAGAACGATTATCTTTATTTGTTTGATCTGTACTTATTACTGCATTTTTACTTTTATTGTCGTTACCTGTATTAGCAGGTGCTATTACTATATTATTAACTGACCGAAATTTTAATACTTCATTTTTTGATCCAGCTGGTGGTGGTGATCCTGTTTTAT-------------------------
>KC495776_Gyraulus_connollyi_
--------------------------------------AACATTATACTTAATTTTTGGGGTATGATGTGGCTTAGTTGGTACAGGATTATCTTTATTGATTCGTTTA---------------GAACTTGGGACATCTTTGGTTTTAATGGATGAACATTTTTATAATGTAATTGTTACTGCTCATGCTTTTATTATAATTTTTTTTATAGTTATACCTATAATAATTGGTGGATTTGGAAATTGAATAATTCCTTTATTAATTGGAGCTCCAGATATATCATTTCCTCGAATAAATAATATATCATTTTGATTATTACCACCTTCATTTATTTTACTATTAGTTTCTAGGATAGTAGAAGGTGGTGTTGGTACAGGATGAACTGTTTATCCACCTTTAAGGAGGACAATAGGACATAGAGGTGCTTCTGTAGATTTAGCTATTTTTTCATTGCATTTAGCTGGAATATCTTCGATTTTAGGTGCAATTAATTTTATTACAACTGTATTTAATATACGTGCTCCTGGTATTACTATAGAACGATTATCATTATTTGTATGATCTGTATTAATTACAGCTTTTCTTTTACTTTTATCTCTACCTGTATTAGCAGGTGCAATTACTATACTTCTTACTGATCGTAATTTTAATACTTCATTTTTTGATCCAGCAGGTGGTGGAGATCCTATTCTTTATCAACACTTATTT-----------
>PQ730000_Gyraulus_xingtian
------------------------------------------------------------------------------------------TCTTTATTAATTCGACTA---------------GAACCCGGAACATCAATAGTATTAATAGATGAGCATTTTTATAATGTTATTGTCACTGCTCATGCATTTATTATAATTTTTTTTATAGTTATACCAATAATAATTGGTGGGTTTGGGAATTGAATAATTCCTTTATTAATTGGAGCTCCAGATATATCATTTCCTCGAATAAATAATATATCATTCTGATTATTACCACCATCATTTATTTTACTATTAGTGTCTAGTATAGTAGAAGGAGGAGCAGGTACTGGTTGAACTGTTTACCCACCATTAAGTAGAACTTTAGGGCACGGTGGTGCTTCTGTAGATTTAGCTATTTTTTCATTACATTTAGCCGGAATATCTTCAATTTTAGGGGCAATTAATTTTATCACAACTGTTTTTAATATACGTGCTCCTGGGATTACTATAGAACGTTTATCTTTATTTGTCTGGTCTGTTTTAGTTACTGCTTTTCTTTTATTACTGTCTTTACCTGTTTTAGCTGGTGCTATTACAATGTTACTTACTGATCGTAATTTTAATACCTCATTTTTTGATCCTGCTGGTGGGGGGGACCCTATTCTTTATCAACATTTATTTTGATTTTTTGG
>KC495747
--------------------------------------GACTCTATATTTAATTTTTGGAGTGTGATGCGGGTTAGTTGGTACAGGTTTATCTTTATTAATTCGATTA---------------GAATTAGGAACATCCTTAGTTTTAATAGATGAGCATTTTTATAATGTTATTGTTACTGCTCATGCATTTATTATAATTTTTTTTATAGTAATACCTATAATAATTGGTGGATTTGGAAATTGAATAATTCCTTTATTAATTGGAGCACCTGATATATCTTTTCCTCGAATAAATAATATATCATTTTGACTGCTTCCTCCTTCATTTATTTTACTTTTAGTTTCTAGAATAGTGGAAGGAGGGGTAGGAACTGGGTGAACTGTATACCCTCCTTTAAGTAGGACTTTAGGTCATGGGGGTGCATCTGTAGATTTAGCTATTTTTTCATTACATTTGGCTGGAATATCTTCAATTTTAGGGGCTATTAATTTTATTACAACTGTTTTTAATATACGTGCTCCTGGTATTACGATGGAACGTTTATCATTATTTGTATGATCTGTATTAATTACTGCTTTTTTATTATTATTATCTTTACCTGTGTTAGCTGGGGCTATTACAATGTTACTTACTGATCGAAATTTTAATACTTCTTTTTTTGATCCTGCAGGAGGAGGTGATCCTATTCTTTATCAACATTTATTT-----------
>KC495715
------------------------------------------------TTAATTTTTGGAGTGTGATGTGGGTTAGTTGGTACGGGTTTATCTTTATTAATTCGTTTA---------------GAATTGGGAACATCTTTAGTTTTGATAGACGAACATTTTTATAATGTTATTGTTACTGCTCATGCATTTATTATAATTTTTTTTATAGTAATACCTATAATAATTGGTGGATTTGGAAATTGAATAATTCCTTTATTAATTGGAGCACCTGATATATCTTTTCCTCGAATAAATAATATATCATTTTGATTACTTCCGCCTTCATTCATTTTACTTTTAGTTTCTAGAATAGTGGAAGGAGGGGTAGGTACTGGGTGAACTGTATATCCTCCTTTAAGTAGAACTTTAGGTCATGGTGGTGCATCTGTAGATTTAGCTATTTTTTCATTACATTTGGCTGGGATATCTTCAATTTTAGGGGCTATTAATTTTATTACAACTGTCTTTAATATACGTGCTCCTGGTATTACAATGGAACGTTTATCATTATTTGTATGGTCTGTATTAATTACTGCTTTTTTATTGTTATTATCTTTACCTGTTTTAGCTGGAGCTATTACAATATTACTTACTGATCGAAATTTTAATACTTCTTTTTTTGATCCTGCAGGAGGAGGTGATCCTATTCTTTATCA---------------------
>MG773543_Gyraulus_takhteevi_
----------------------------------------------------------------------------------CTGGGTTATCATTACTAATTCGTTTA---------------GAACTTGGTACATCTTTAGTTCTAATAGATGAACATTTTTATAATGTAATTGTTACTGCTCATGCTTTTGTTATAATTTTTTTTATGGTTATACCTATAATAATTGGTGGGTTTGGTAATTGAATAATTCCTTTATTAATTGGTGCTCCTGATATATCTTTTCCTCGAATAAATAATATATCTTTTTGATTGCTTCCTCCTTCATTTATTTTATTGTTGGTTTCTAGAATAGTAGAAGGTGGTGTAGGTACTGGTTGAACTGTTTACCCTCCCTTAAGAAGTACATTAGGACATGGAGGTGCTTCTGTGGATTTGGCTATTTTTTCATTACATTTAGCCGGAATATCATCAATTTTAGGTGCTATTAATTTTATTACTACAGTATTTAATATACGTGCTCCTGGTATTACTATGGAACGATTGTCTTTATTTGTATGATCTGTTCTTATTACTGCATTTTTATTATTATTATCTTTACCAGTATTAGCTGGTGCTATTACTATACTTCTTACTGATCGAAATTTTAATACATCCTTCTTTGATCCGGCAGGTGGTGGTGATCCTATTTTATATCAACATTTATTT-----------
>OQ121099_Gyraulus_acronicus
--------------------------------------------------------------------------------------------ATTATTAATTCGTTTA---------------GAACTAGGTACATCTTTAGTTCTAATAGATGAACATTTTTATAATGTAATTGTCACTGCTCATGCTTTTATTATAATTTTTTTTATGGTTATACCTATAATAATTGGTGGGTTTGGTAATTGAATAATTCCTTTATTAATTGGTGCTCCTGATATATCTTTTCCTCGAATAAATAATATATCTTTTTGATTACTTCCTCCTTCATTCATTTTATTGTTGGTTTCTAGAATAGTAGAAGGTGGTGTAGGTACTGGTTGAACTGTTTATCCTCCTTTAAGAAGTACATTAGGACATGGGGGTGCTTCTGTGGATCTGGCTATTTTTTCATTACATTTAGCCGGAATATCATCGATTTTAGGTGCTATTAATTTTATTACTACAGTATTTAATATACGTGCTCCTGGTATTACTATGGAACGATTATCTTTATTTGTATGATCTGTTCTTATTACTGCATTTTTATTATTATTATCTTTACCAGTATTAGCTGGTGCTATTACTATACTTCTTACTGATCGAAATTTTAATACATCCTTTTTTGACCCGGCAGGTGGTGGTGATCCTATTTTAT-------------------------
>OQ121100
--------------------------------------------------------------------------------------------ATTACTAATTCGTTTA---------------GAACTTGGTACATCTTTAGTTCTAATAGATGAACATTTTTATAATGTAATTGTTACTGCTCATGCTTTTATTATAATTTTTTTTATGGTTATACCTATAATAATTGGTGGGTTTGGTAATTGAATAATTCCTTTATTAATTGGTGCTCCTGATATATCTTTCCCTCGAATAAATAACATATCTTTTTGATTGCTTCCTCCTTCATTTATTTTATTGTTGGTTTCTAGAATAGTAGAAGGTGGTGTGGGTACTGGTTGAACTGTTTATCCCCCCTTAAGAAGCACATTAGGACATGGAGGTGCTTCTGTGGATTTGGCTATTTTTTCATTACATTTAGCCGGAATATCATCAATTTTAGGGGCTATTAATTTTATTACTACAGTATTTAATATACGTGCTCCTGGTATTACTATGGAACGATTATCTTTATTTGTATGATCTGTTCTTATTACTGCATTTTTATTATTGCTATCTTTACCAGTATTAGCTGGTGCTATTACTATACTTCTTACTGATCGAAATTTTAACACATCCTTCTTTGACCCGGCAGGTGGTGGTGATCCTATTTTAT-------------------------
>OQ121089_Gyraulus_acronicus
--------------------------------------------------------------------------------------------ATTATTAATTCGTTTA---------------GAACTTGGTACATCTTTAGTTCTAATAGATGAACATTTTTATAATGTAATTGTTACTGCTCATGCTTTTATTATAATTTTTTTTATGGTTATACCTATAATAATTGGTGGGTTTGGTAATTGAATAATTCCTTTATTAATTGGTGCTCCTGATATATCTTTCCCTCGAATAAATAACATATCTTTTTGATTACTTCCTCCTTCATTTATTTTATTGTTGGTTTCTAGAATAGTAGAAGGTGGTGTGGGTACTGGTTGAACTGTTTATCCCCCTTTAAGAAGTACATTAGGACATGGAGGTGCTTCTGTGGATCTGGCTATTTTTTCATTACATTTAGCCGGAATATCATCAATTTTAGGTGCTATTAATTTTATTACTACAGTATTTAATATACGTGCTCCTGGTATTACTATGGAACGATTATCTTTATTTGTATGATCTGTTCTTATTACTGCATTTTTATTATTATTATCTTTACCAGTATTAGCTGGTGCTATTACTATACTTCTTACTGATCGAAATTTTAATACATCCTTCTTTGACCCGGCAGGTGGTGGTGATCCTATTTTAT-------------------------
>KC495758
--------------------------------------GACATTATATTTAATTTTTGGTGTGTGGTGTGGGTTAGTAGGGACAGGATTATCCTTATTAATTCGTTTA---------------GAACTTGGAACATCTATAGTTTTAATAGATGAACATTTTTATAATGTTGTTATTACTGCTCATGCATTTATTATAATTTTTTTCATAGTTATACCCATAATAATTGGTGGGTTTGGAAATTGAATAATTCCGCTATTAATTGGTGCGCCAGATATATCTTTCCCTCGAATAAATAATATATCATTTTGATTATTACCACCATCTTTTATTTTACTACTAGTTTCTAGAATAGTAGAAGGAGGTGTAGGAACTGGTTGGACTGTTTATCCACCCTTAAGTAGAATTCTAGGTCATAGGGGTACATCTGTAGATTTGGCTATTTTTTCACTACATTTAGCTGGGTTGTCTTCAATTTTAGGTGCTATTAATTTTATTACAACTATTTTTAATATACGGGCGCCGGGAATTTACATAGAACGATTATCTTTATTTGTGTGGTCTGTTCTAATTACTGCTTTTTTATTATTACTGTCTTTACCTGTACTAGCTGGTGCTATTACAATACTACTTACTGATCGAAACTTTAATACTTCTTTTTTTGATCCAGCTGGAGGAGGGGATCCTATTCTTTATCAACATTTATTT-----------
>KC495716
--------------------------------------GACTTTATATTTAATTTTTGGTGTATGATGTGGGTTAGTAGGTACAGGGTTATCTTTACTAATTCGTTTA---------------GAACTTGGAACATCTTTAGTTTTAATAGACGAACATTTTTATAATGTTATTATCACTGCTCATGCATTTATTATAATTTTTTTTATAGTAATACCTATAATAATTGGAGGGTTTGGTAATTGAATAATTCCTTTATTGATTGGTGCACCAGATATATCTTTTCCTCGTATAAATAATATATCATTTTGATTGTTACCACCATCATTTATTTTATTGTTAGTTTCTAGAATAGTAGAAGGAGGTGTGGGAACTGGTTGAACTGTATATCCACCTTTAAGTAGAACTTTAGGGCATGGAGGTGCATCTGTGGATTTAGCTATTTTTTCACTACACTTAGCTGGACTATCTTCAATTTTAGGAGCTATTAACTTTATTACAACTATTTTTAATATACGGGCTCCTGGGATCACTATGGAGCGATTATCTTTATTTGTTTGATCTGTTTTAATTACCGCTTTTTTATTATTACTATCTTTACCTGTATTGGCAGGGGCTATTACTATATTATTAACTGATCGAAATTTTAATACTAGGTTTTTTGACCCAGCAGGAGGAGGTGATCCAATTCTTTATCAACATTTATTT-----------
>OQ121090_Gyraulus_albus
--------------------------------------------------------------------------------------------TTTATTAATTCGTTTA---------------GAACTTGGAACATCCTTAGTTTTAATAGATGAACATTTTTATAATGTAATTGTTACTGCTCATGCTTTTATTATAATTTTTTTTATAGTTATACCTATAATAATTGGTGGATTTGGGAATTGAATAATTCCTTTATTAATTGGTGCTCCTGATATATCTTTCCCTCGAATAAATAATATATCTTTTTGATTATTACCTCCTTCATTTATTTTATTGTTAGTTTCTAGGATAGTAGAAGGCGGTGTGGGTACTGGTTGAACTGTTTACCCACCTTTAAGAAGAACATTAGGGCATGGTGGTGCTTCTGTAGATTTAGCTATTTTTTCATTACATTTAGCTGGAATATCATCAATTTTAGGTGCTATTAATTTTATTACTACAGTATTTAATATACGTGCTCCTGGTATTACTATAGAACGGTTATCTTTATTTGTGTGATCTGTTTTAATTACTGCATTTTTATTACTGTTATCTTTACCTGTATTAGCTGGTGCTATTACTATACTTCTTACTGATCGAAATTTTAACACTTCTTTCTTTGATCCAGCCGGAGGAGGGGACCCTATTCTTT-------------------------
>MZ127279_Gyraulus_albus
--------------------------------------------------------------------------------TACTGGGTTATCTTTATTAATTCGTTTA---------------GAACTTGGAACATCCTTAGTTTTAATAGATGAACATTTTTATAATGTAATTGTTACTGCTCATGCTTTTATTATAATTTTTTTTATAGTTATACCTATAATAATTGGTGGATTTGGGAATTGAATAATTCCTTTATTAATTGGTGCTCCTGATATATCTTTCCCTCGAATAAATAATATATCTTTTTGATTATTACCTCCTTCATTTATTTTATTGTTAGTTTCTAGGATAGTAGAAGGCGGTGTGGGTACTGGTTGAACTGTTTACCCACCTTTAAGAAGAACATTAGGGCATGGTGGTGCTTCTGTAGATTTAGCTATTTTTTCATTACATTTAGCTGGAATATCATCAATTTTAGGTGCTATTAATTTTATTACTACAGTATTTAATATACGTGCTCCTGGTATTACTATAGAACGGTTATCTTTATTTGTGTGATCTGTTTTAATTACTGCATTTTTATTACTGTTATCTTTACCTGTATTAGCTGGTGCTATTACTATACTTCTTACTGATCGAAATTTTAACACTTCTTTCTTTGATCCAGCCGGAGGAGGGGACCCTATTCTTT-------------------------
>KM206703_Gyraulus_huwaizahensis_
----------------------------------------------------------------------------------CAGGGTTATCTTTATTAATTCGTTTA---------------GAACTTGGGACATCTTTAGTTTTAATAGATGAACATTTTTATAATGTTATTGTTACTGCTCATGCATTTATTATAATTTTTTTTATAGTTATACCTATAATAATTGGTGGATTTGGAAATTGAATAATTCCTTTACTAATTGGTGCGCCAGATATATCTTTTCCTCGTATAAATAATATATCTTTTTGATTGTTACCACCATCGTTTATTTTACTACTAGTCTCTAGAATAGTAGAAGGAGGTGTAGGAACTGGTTGAACTGTTTACCCACCACTAAGTAGAACTTTAGGGCATGGTGGTGCATCTGTAGATTTAGCTATTTTTTCACTACATTTAGCTGGAATATCTTCAATTTTAGGGGCTATTAATTTTATTACAACTGTTTTTAACATACGTGCTCCTGGAATTACTATAGAACGACTATCCTTATTTGTATGATCTGTTTTAATTACTGCTTTTTTATTATTATTATCTTTACCTGTATTAGCTGGTGCTATTACAATATTACTTACAGATCGAAACTTTAATACTTCTTTTTTTGACCCAGCAGGAGGTGGGGACCCTATTCTTTATCAACATTTATTTTGATTTTT---
>KM206704_Gyraulus_huwaizahensis_
---------------------------------------------------------------------GGATTAGTAGGAACAGGGTTATCTTTATTAATTCGTTTA---------------GAACTTGGGACATCTTTAGTTTTAATAGATGAACATTTTTATAATGTTATTGTTACTGCTCATGCATTTATTATAATTTTTTTTATAGTTATACCTATAATAATTGGTGGATTTGGAAATTGAATAATTCCTTTACTAATTGGTGCGCCAGATATATCTTTTCCTCGTATAAATAATATATCTTTTTGATTGTTACCACCATCGTTTATTTTACTACTAGTCTCTAGAATAGTAGAAGGAGGTGTAGGAACTGGTTGAACTGTTTACCCACCACTAAGTAGAACTTTAGGGCATGGTGGTGCATCTGTAGATTTAGCTATTTTTTCACTACATTTAGCTGGAATATCTTCAATTTTAGGGGCTATTAATTTTATTACAACTGTTTTTAACATACGTGCTCCTGGAATTACTATAGAACGACTATCCTTATTTGTAGGATCTGGTTTAATTACTGCTTTTTTATTATTATTATCTTTACCTGTATTAACTGGTGCTATTACAATATTACTTACGGATCGAAACTTTAATACTTCTTTTTTAGACCCAGCAGGAGGTGGGGACCCTATTCTTTATCAACATTTATTTTGATTTTT---
>KC495757
--------------------------------------GACATTATATTTAATTTTTGGTGTATGGTGTGGGTTAGTAGGAACAGGGTTATCTTTATTAATTCGTTTA---------------GAACTTGGGACATCTTTAGTTTTAATAGATGAACATTTTTATAATGTTATTGTTACTGCTCATGCATTTATTATAATTTTTTTTATAGTTATACCTATAATAATTGGTGGATTTGGAAATTGAATAATTCCTTTACTAATTGGTGCGCCAGATATATCTTTTCCTCGTATAAATAATATATCTTTTTGATTGTTACCACCATCGTTTATTTTACTATTAGTCTCTAGAATAGTAGAAGGAGGTGTAGGAACTGGTTGAACTGTTTACCCACCACTAAGTAGAACTTTAGGGCATGGTGGTGCATCTGTGGATTTAGCTATTTTTTCACTACATTTAGCTGGAATATCTTCAATTTTAGGGGCTATTAATTTTATTACAACTGTTTTTAACATACGTGCTCCTGGAATTACTATAGAACGACTATCCTTATTTGTATGATCTGTTTTAATTACTGCTTTCTTATTATTATTGTCTTTACCTGTATTAGCTGGTGCTATTACAATATTACTTACAGATCGAAACTTTAATACTTCTTTTTTTGACCCAGCAGGAGGTGGGGACCCTATTCTTTATCAACACTTATTT-----------
>Gyraulus_convexiusculus_India
TTGCGTTGACTATTTTCAACAAATCACAAAGACATTGGGACATTATATTTAATTTTTGGTGTATGGTGTGGGTTAGTAGGAACAGGACTATCTTTATTAATTCGTTTA---------------GAACTTGGAACATCTTTAGTTTTAATAGATGAACATTTTTATAATGTTATTGTTACTGCTCATGCATTTATTATAATTTTTTTTATAGTTATACCTATAATAATTGGTGGATTTGGAAATTGAATAATTCCTTTACTAATCGGTGCGCCAGATATATCTTTTCCTCGTATAAATAACATATCTTTTTGATTATTACCACCATCGTTTATTTTACTATTAGTCTCTAGAATAGTAGAAGGAGGTGTAGGAACTGGTTGAACTGTTTACCCACCACTAAGTAGAACTTTAGGGCATGGTGGTGCATCTGTAGATTTAGCTATTTTTTCATTACATTTAGCTGGAATATCTTCAATTTTAGGGGCTATTAATTTTATTACAACTGTTTTTAACATACGTGCTCCTGGAATTACTATAGAACGACTATCCTTATTTGTATGATCTGTTTTAATTACTGCTTTTTTATTATTATTATCTTTACCTGTATTAGCTGGTGCTATTACAATATTACTTACAGATCGAAACTTTAATACTTCTTTTTTTGACCCAGCAGGAGGTGGGGACCCTATTCTTTATCAACATTTATTTTGATTTTTTGG
>KX514439_Gyraulus_convexiusculus
--------------------------------------------------------TGGTGTATGGTGTGGGTTAGTAGGAACAGGACTATCTTTATTAATTCGTTTA---------------GAACTTGGAACATCTTTAGTTTTAATAGATGAACATTTTTATAATGTTATTGTTACTGCTCATGCATTTATTATAATTTTTTTTATAGTTATACCTATAATAATTGGTGGATTTGGAAATTGAATAATTCCTTTACTAATCGGTGCGCCAGATATATCTTTTCCTCGTATAAATAACATATCTTTTTGATTATTACCACCATCGTTTATTTTACTATTAGTCTCTAGAATAGTAGAAGGAGGTGTAGGAACTGGTTGAACTGTTTACCCACCACTAAGTAGAACTTTAGGGCATGGTGGTGCATCTGTAGATTTAGCTATTTTTTCATTACATTTAGCTGGAATATCTTCAATTTTAGGGGCTATTAATTTTATTACAACTGTTTTTAACATACGTGCTCCTGGAATTACTATAGAACGACTATCCTTATTTGTATGATCTGTTTTAATTACTGCTTTTTTATTATTATTATCTTTACCTGTATTAGCTGGTGCTATTACAATATTACTTACAGATCGAAACTTTAATACTTCTTTTTTT--------------------------------------------------------
>KC495790
--------------------------------------GACATTATACTTAATTTTTGGTGTATGGTGTGGATTAGTAGGTACAGGATTATCTTTATTAATTCGTTTA---------------GAACTTGGAACATCTTTAGTTTTAATAGACGAACATTTTTATAATGTTATTGTTACTGCTCATGCATTTATTATAATTTTTTTTATAGTTATACCTATAATAATTGGCGGATTTGGAAATTGAATAATTCCTTTATTGATTGGTGCACCCGATATATCTTTTCCTCGAATGAATAATATGTCATTTTGGTTATTACCACCATCCTTTATTTTATTGTTAGTATCTAGAATAGTAGAAGGAGGTGTGGGAACGGGTTGAACTGTTTATCCACCTTTAAGTAGAACTTTAGGTCATGGTGGTGCATCTGTAGATTTAGCTATTTTTTCACTACATTTAGCTGGAATGTCTTCAATTTTAGGGGCTATTAATTTTATTACAACTGTTTTTAATATACGTGCTCCGGGAATTACTATAGAACGATTATCTTTATTTGTATGGTCTGTGTTGATTACTGCTTTTCTTTTATTATTGTCTTTACCTGTTTTAGCTGGTGCTATTACAATATTACTTACTGATCGAAACTTTAATACTTCTTTTTTTGACCCAGCTGGAGGTGGGGATCCTATTCTTTATCGACATTTATTC-----------
>KC495780
--------------------------------------GACACTATACTTAATTTTTGGTGTATGGTGTGGATTAGTGGGGACAGGATTATCTTTATTAATTCGTTTA---------------GAACTTGGAACATCTTTAGTTTTAATAGACGAACATTTTTATAATGTTATTGTTACTGCTCATGCATTTATTATAATTTTTTTTATGGTAATACCTATAATAATTGGTGGATTTGGAAATTGAATAATTCCTTTATTGATTGGTGCACCCGATATATCTTTTCCTCGAATAAATAATATATCATTTTGATTATTACCGCCATCATTTATTTTATTGTTAGTTTCTAGAATAGTAGAAGGAGGTGTAGGAACTGGTTGAACTGTTTACCCGCCTTTAAGTAGAACTTTAGGTCATGGTGGTGCATCTGTAGATTTAGCTATTTTTTCATTACATTTAGCTGGAATGTCTTCAATTTTAGGGGCTATTAATTTTATTACAACTGTTATTAATATACGTGCTCCGGGAATTACTATAGAACGGTTATCTTTATTTGTATGGTCTGTATTAATTACTGCTTTTCTTTTATTATTGTCTTTACCTGTTTTAGCTGGTGCTATTACAATATTACTTACTGATCGAAATTTTAATACTTCTTTTTTTGACCCAGCTGGAGGTGGGGATCCTATTCTTTATCAACATTTATTT-----------
>KR816766_Gyraulus_luguhuensis_
--------------------------------------AACATTATATTTAATTTTTGGTGTATGGTGTGGATTGGTAGGTACAGGATTATCTTTATTAATTCGTTTA---------------GAACTTGGAACATCTTTAGTATTAATGGATGAACATTTTTATAATGTTATTGTTACTGCTCATGCTTTTATTATAATTTTTTTCATAGTTATACCTATAATAATTGGTGGATTTGGAAATTGAATAATTCCCTTATTAATTGGTGCACCAGATATATCTTTTCCTCGAATAAACAATATATCATTTTGATTATTACCACCGTCCTTTATTTTATTGCTAGTTTCTAGAATAGTAGAAGGAGGTGTAGGAACTGGTTGAACTGTTTACCCGCCTTTAAGTAGTACTTTAGGGCATGGGGGTGCATCTGTTGATTTAGCTATTTTTTCATTACATTTAGCTGGTATATCTTCAATTTTAGGAGCTATTAATTTTATTACAACTGTTTTTAATATACGTGCTCCGGGGATTTCTATAGAACGATTATCTTTATTTGTATGATCTGTTTTAATTACTGCTTTTTTATTATTACTATCTTTGCCTGTATTAGCTGGTGCCATTACAATATTACTTACTGATCGAAATTTTAATACTTCTTTTTTTGACCCAGCAGGAGGTGGGGATCCTATTCTTTATCAACACTTATTT-----------
>KC495746
--------------------------------------GACACTATATTTAATTTTTGGTGTATGATGTGGATTAGTAGGAACAGGGTTATCTTTACTGATTCGTTTA---------------GAACTTGGAACATCTTTAGTTTTATTAGACGAACATTTTTATAATGTTATTGTTACTGCTCATGCATTTATTATAATTTTTTTTATAGTTATACCTATAATAATTGGAGGATTTGGAAATTGAATAATTCCTTTATTAATTGGTGCACCAGATATATCTTTTCCTCGAATAAATAATATATCATTTTGATTATTACCACCATCATTTATATTATTATTAGTTTCTAGAATAGTAGAAGGAGGAGTAGGAACTGGTTGAACTGTTTATCCTCCTTTAAGTAGGGTTTTAGGACATGGAGGCGCATCTGTAGATTTAGCTATTTTTTCATTACATTTAGCTGGAATATCTTCAATTTTAGGGGCTATTAACTTTATTACAACTGTTTTTAATATACGTGCTCCAGGTATTTCTATAGAACGATTATCTTTATTTGTATGATCTGTTTTAATTACTGCTTTTTTATTATTATTATCTTTACCTGTATTAGCTGGCGCTATTACAATATTACTTACTGATCGAAATTTTAATACTTCTTTTTTTGACCCAGCAGGAGGTGGGGATCCTATTCTTTACCAACATTTATTT-----------
>KC495838
--------------------------------------GACATTATACTTAATTTTTGGTGTGTGATGTGGATTGGTAGGGACAGGATTATCTTTATTAATTCGTTTG---------------GAACTTGGAACATCTTTAGTTTTAATAGATGAACATTTTTATAATGTTATTGTTACTGCTCATGCATTTATTATAATTTTTTTTATAGTTATACCTATAATAATTGGCGGATTTGGTAATTGAATAATTCCCTTATTAATTGGTGCTCCAGATATATCTTTTCCTCGAATAAATAATATATCATTTTGATTATTACCACCATCTTTTATTTTACTATTAGTTTCTAGAATAGTAGAAGGAGGTGTAGGGACTGGTTGAACTGTTTATCCTCCTTTAAGTAGAATTTTAGGTCATGGGGGGGCATCTGTAGATTTAGCAATTTTTTCATTACATTTAGCTGGAATATCTTCAATTTTAGGAGCTATTAATTTTATTACAACTGTTTTTAATATACGTGCTCCAGGAATTACTATAGAACGGTTATCTTTATTTGTATGATCTGTTTTAATTACTGCCTTTTTATTATTATTATCTTTACCTGTTTTAGCTGGTGCTATTACAATGTTACTTACTGATCGAAACTTTAATACTTCTTTTTTTGATCCAGCAGGTGGGGGTGATCCTATTCTTTATCAACATTTATTT-----------
>KC495831
--------------------------------------AACACTATACTTAATTTTCGGTGTATGGTGTGGATTAGTAGGGACAGGATTATCTTTATTAATTCGTTTA---------------GAACTTGGAACATCTTTAGTTTTAATAGACGAACATTTTTATAATGTTATTGTTACTGCTCATGCATTTATTATAATTTTTTTTATGGTTATACCCATAATAATTGGTGGATTTGGAAATTGAATAATTCCTTTATTAATTGGTGCACCGGACATATCTTTTCCTCGAATAAATAACATATCATTTTGATTACTACCACCATCATTTATTTTATTGTTAGTTTCTAGGATAGTAGAAGGAGGTGTAGGTACTGGTTGAACTGTTTACCCGCCTTTAAGTAGAACTTTAGGTCATGGAGGTGCGTCTGTAGATTTAGCTATTTTTTCATTACATTTAGCCGGAATATCTTCAATTTTAGGGGCTATTAATTTTATTACAACTGTTTTTAATATACGTGCTCCGGGAATTACTATAGAACGATTATCTTTATTTGTATGATCTGTTTTAATTACTGCTTTTTTATTATTATTATCTTTACCTGTATTAGCTGGTGCTATTACAATATTACTAACTGATCGAAACTTTAATACTTCTTTTTTTGATCCAGCAGGAGGTGGAGATCCTATTCTTTATCAACACTTATTT-----------
>GS4
---------------------------AAAGATATTGGGACACTATACTTAATTTTTGGTGTATGGTGTGGATTAGTAGGGACAGGATTATCTTTATTAATTCGTTTA---------------GAACTTGGAACATCTTTAGTTTTAATAGACGAACATTTTTATAATGTTATTGTTACTGCTCATGCGTTTATTATAATTTTTTTTATAGTTATACCTATAATAATTGGTGGATTTGGAAATTGAATAATTCCTTTATTAATTGGTGCACCAGATATATCTTTTCCTCGAATAAATAATATATCATTTTGATTATTACCTCCATCATTTATTTTATTGTTAGTTTCTAGGATAGTAGAAGGAGGTGTAGGAACTGGTTGAACTGTTTACCCACCTTTAAGTAGAACTTTAGGTCATGGGGGTGCATCTGTAGATTTAGCTATTTTTTCATTACATTTAGCTGGAATGTCTTCAATTTTAGGGGCTATTAATTTTATTACAACTGTTTTTAATATACGTGCTCCGGGAATTTCTATAGAACGATTATCTTTATTTGTATGATCTGTCTTGATTACTGCTTTTCTATTATTATTATCTTTACCTGTATTAGCTGGTGCTATTACAATACTACTTACTGACCGAAACTTTAATACTTCTTTTTTTGATCC---------------------------------------------------
>GS2
-------------------AAAATCATAAAGATATTGGGACACTATACTTAATTTTTGGTGTATGGTGTGGATTAGTAGGGACAGGATTATCTTTATTAATTCGTTTA---------------GAACTTGGAACATCTTTAGTTTTAATAGACGAACATTTTTATAATGTTATTGTTACTGCTCATGCGTTTATTATAATTTTTTTTATAGTTATACCTATAATAATTGGTGGATTTGGAAATTGAATAATTCCTTTATTAATTGGTGCACCAGATATATCTTTTCCTCGAATAAATAATATATCATTTTGATTATTACCTCCATCATTTATTTTATTGTTAGTTTCTAGGATAGTAGAAGGAGGTGTAGGAACTGGTTGAACTGTTTACCCACCTTTAAGTAGAACTTTAGGTCATGGGGGTGCATCTGTAGATTTAGCTATTTTTTCATTACATTTAGCTGGAATGTCTTCAATTTTAGGGGCTATTAATTTTATTACAACTGTTTTTAATATACGTGCTCCGGGAATTTCTATAGAACGATTATCTTTATTTGTATGATCTGTCTTGATTACTGCTTTTCTATTATTATTATCTTTACCTGTATTAGCTGGTGCTATTACAATACTACTTACTGACCGAAACTTTAATACTTCTTTTTTTGATCCA--------------------------------------------------
>GS1
------------GGTCAACAAAATCATAAAGATATTGGGACACTATACTTAATTTTTGGTGTATGGTGTGGATTAGTAGGGACAGGATTATCTTTATTAATTCGTTTA---------------GAACTTGGAACATCTTTAGTTTTAATAGACGAACATTTTTATAATGTTATTGTTACTGCTCATGCGTTTATTATAATTTTTTTTATAGTTATACCTATAATAATTGGTGGATTTGGAAATTGAATAATTCCTTTATTAATTGGTGCACCAGATATATCTTTTCCTCGAATAAATAATATATCATTTTGATTATTACCTCCATCATTTATTTTATTGTTAGTTTCTAGGATAGTAGAAGGAGGTGTAGGAACTGGTTGAACTGTTTACCCACCTTTAAGTAGAACTTTAGGTCATGGGGGTGCATCTGTAGATTTAGCTATTTTTTCATTACATTTAGCTGGAATGTCTTCAATTTTAGGGGCTATTAATTTTATTACAACTGTTTTTAATATACGTGCTCCGGGAATTTCTATAGAACGATTATCTTTATTTGTATGATCTGTCTTGATTACTGCTTTTCTATTATTATTATCTTTACCTGTATTAGCTGGTGCTATTACAATACTACTTACTGACCGAAACTTTAATACTTCTTTTTTTGATC----------------------------------------------------
>GS3
--------------------------TAAAGATATTGGGACACTATACTTAATTTTTGGTGTATGGTGTGGATTAGTAGGGACAGGATTATCTTTATTAATTCGTTTA---------------GAACTTGGAACATCTTTAGTTTTAATAGACGAACATTTTTATAATGTTATTGTTACTGCTCATGCGTTTATTATAATTTTTTTTATAGTTATACCTATAATAATTGGTGGATTTGGAAATTGAATAATTCCTTTATTAATTGGTGCACCAGATATATCTTTTCCTCGAATAAATAATATATCATTTTGATTATTACCTCCATCATTTATTTTATTGTTAGTTTCTAGGATAGTAGAAGGAGGTGTAGGAACTGGTTGAACTGTTTACCCACCTTTAAGTAGAACTTTAGGTCATGGGGGTGCATCTGTAGATTTAGCTATTTTTTCATTACATTTAGCTGGAATGTCTTCAATTTTAGGGGCTATTAATTTTATTACAACTGTTTTTAATATACGTGCTCCGGGAATTTCTATAGAACGATTATCTTTATTTGTATGATCTGTCTTGATTACTGCTTTTCTATTATTATTATCTTTACCTGTATTAGCTGGTGCTATTACAATACTACTTACTGACCGAAACTTTAATACTTCTTTTT----------------------------------------------------------
>KC495767
--------------------------------------GACATTATACTTAATTTTTGGTGTATGATGTGGATTAGTAGGGACAGGATTGTCTTTATTAATTCGTTTA---------------GAACTTGGAACATCTTTAGTTTTAATAGACGAACATTTTTATAATGTTATTGTTACTGCTCATGCATTTATTATAATTTTTTTTATAGTTATACCTATAATAATTGGGGGATTTGGGAATTGAATAATTCCTTTATTAATTGGTGCACCAGATATATCTTTTCCTCGAATAAATAATATATCATTTTGATTATTACCACCATCATTTATTTTATTGTTAGTTTCTAGAATAGTAGAAGGAGGTGTAGGTACTGGTTGAACTGTTTATCCGCCTTTAAGAAGAACTTTAGGTCATGGGGGTGCATCTGTAGATTTAGCTATTTTTTCACTACATTTAGCTGGAATGTCTTCAATTTTAGGGGCTATTAATTTTATTACTACTGTATTTAATATACGTGCTCCTGGAATTACTATAGAACGATTATCTTTATTTGTATGATCTGTTTTAATTACTGCTTTTTTATTATTACTATCTTTACCTGTTTTAGCTGGTGCTATTACAATATTACTTACTGATCGAAACTTTAATACTTCTTTTTTTGATCCAGCAGGGGGTGGGGATCCCATTCTTTATCAACATTTATTC-----------
>KC495733
--------------------------------------GACATTATACTTAATTTTTGGTGTATGATGTGGATTAGTAGGGACAGGATTATCTTTATTAATTCGTTTA---------------GAACTTGGAACATCTTTAGTTTTAATAGACGAACATTTTTATAATGTTATTGTTACTGCTCATGCATTTATTATAATTTTTTTTATAGTTATACCTATAATAATTGGGGGATTTGGAAATTGAATAATCCCTTTATTAATTGGTGCACCAGATATATCTTTTCCTCGAATAAATAATATATCATTTTGATTGTTACCACCATCATTTATTTTATTGTTAGTTTCTAGAATAGTAGAAGGAGGTGTAGGTACTGGTTGAACTGTTTATCCACCTTTAAGAAGAACTTTAGGTCATGGGGGTGCATCTGTAGATTTAGCTATTTTTTCATTACATTTAGCTGGAATATCTTCAATTTTAGGGGCCATTAATTTTATTACAACTGTTTTTAATATACGTGCTCCTGGAATTTCTATAGAACGATTATCTTTATTTGTATGATCTGTTTTAATTACTGCTTTTTTATTATTACTATCTTTACCTGTTTTAGCTGGTGCTATTACAATATTACTTACTGATCGAAACTTTAATACCTCTTTTTTTGACCCAGCAGGAGGTGGGGATCCTATTCTTTATCAACATTTATTC-----------
>KC495822
--------------------------------------GACATTATATTTAATTTTTGGTGTATGATGTGGATTAGTAGGGACAGGATTGTCTTTATTAATTCGTTTA---------------GAACTTGGAACATCTTTAGTTTTAATAGACGAACATTTTTATAATGTTATTGTTACTGCTCATGCATTTATTATAATTTTTTTTATAGTTATACCTATAATAATTGGGGGATTTGGGAATTGAATAATTCCTTTATTAATTGGTGCACCAGATATATCTTTTCCTCGAATAAATAATATATCATTTTGATTGTTACCACCATCATTTATTTTATTGTTAGTTTCTAGAATAGTAGAAGGAGGTGTAGGTACTGGTTGAACTGTTTATCCACCTTTAAGAAGAACTTTAGGTCATGGAGGTGCATCTGTAGATTTAGCTATTTTTTCATTACATTTAGCTGGAATGTCTTCAATTTTAGGGGCCATTAATTTTATTACAACTGTTTTTAATATACGTGCTCCTGGAATTACTATAGAACGATTATCTTTATTTGTATGATCTGTTTTAATTACTGCTTTTTTATTATTACTATCTTTACCTGTTTTAGCTGGTGCTATTACAATATTACTTACTGATCGAAACTTTAATACTTCTTTTTTTGATCCAGCAGGAGGTGGGGATCCTATTCTTTATCAGCATTTATTC-----------
>KR816730
--------------------------------------GACATTATACTTAATTTTTGGTGTATGATGTGGATTAGTAGGGACAGGATTGTCTTTATTAATTCGTTTA---------------GAACTTGGAACATCTTTAGTTTTAATAGACGAACATTTTTATAATGTTATTGTTACTGCTCATGCATTTATTATAATTTTTTTTATAGTTATACCTATAATAATTGGGGGATTTGGAAATTGAATAATTCCTTTATTAATTGGTGCACCAGATATATCTTTTCCTCGAATAAATAATATATCATTTTGATTGTTACCACCATCATTTATTTTATTGTTAGTTTCTAGAATAGTAGAAGGAGGTGTAGGTACTGGTTGAACTGTTTATCCACCTTTAAGAAGAACTTTAGGTCATGGAGGTGCATCTGTAGATTTAGCTATTTTTTCATTACATTTAGCTGGAATGTCTTCAATTTTAGGGGCCATTAATTTTATTACAACTGTTTTTAATATACGTGCTCCCGGAATTACTATAGAACGATTATCTTTATTTGTATGATCTGTTTTAATTACTGCTTTTTTATTATTACTATCTTTACCTGTTTTAGCTGGTGCTATTACAATATTACTTACTGATCGAAACTTTAATACTTCTTTTTTTGATCCAGCAGGAGGTGGGGATCCTATTCTTTATCAACATTTATTC-----------
>KR816731
--------------------------------------GACATTATACTTAATTTTTGGTGTATGATGTGGATTAGTAGGGACAGGATTGTCTTTATTAATTCGTTTA---------------GAACTTGGAACATCTTTAGTTTTAATAGACGAACATTTTTATAATGTTATTGTTACTGCTCATGCATTTATTATAATTTTTTTTATAGTTATACCTATAATAATTGGGGGATTTGGGAATTGAATAATTCCTTTATTAATTGGTGCACCAGATATATCTTTTCCTCGAATAAATAATATATCATTTTGATTGTTACCACCATCATTTATTTTATTGTTAGTTTCTAGAATAGTAGAAGGAGGTGTAGGTACTGGTTGAACTGTTTATCCACCTTTAAGAAGAACTTTAGGTCATGGAGGTGCATCTGTAGATTTAGCTATTTTTTCATTACATTTAGCTGGAATGTCTTCAATTTTAGGGGCCATTAATTTTATTACAACTGTTTTTAATATACGTGCTCCCGGAATTACTATAGAACGATTATCTTTATTTGTATGATCTGTTTTAATTACTGCTTTTTTATTATTACTATCTTTACCTGTTTTAGCTGGTGCTATTACAATATTACTTACTGATCGAAACTTTAATACTTCTTTTTTTGATCCAGCAGGAGGTGGGGATCCTATTCTTTATCAACATTTATTC-----------
>KR816738
--------------------------------------GACATTATACTTAATTTTTGGTGTATGATGTGGATTAGTAGGGACAGGATTGTCTTTATTAATTCGTTTA---------------GAACTTGGAACATCTTTAGTTTTAATAGACGAACATTTTTATAATGTTATTGTTACTGCTCATGCATTTATTATAATTTTTTTTATAGTTATACCTATAATAATTGGGGGATTTGGGAATTGAATAATTCCTTTATTAATTGGTGCACCAGATATATCTTTTCCTCGAATAAATAATATATCATTTTGATTGTTACCACCATCATTTATTTTATTGTTAGTTTCTAGAATAGTAGAAGGAGGTGTAGGTACTGGTTGAACTGTTTATCCACCTTTAAGAAGAACTTTAGGTCATGGAGGTGCATCTGTAGATTTAGCTATTTTTTCATTACATTTAGCTGGAATGTCTTCAATTTTAGGGGCCATTAATTTTATTACAACTGTTTTTAATATACGTGCTCCCGGAATTACTATAGAACGATTATCTTTATTTGTATGATCTGTTTTAATTACTGCTTTTTTATTATTACTATCTTTACCTGTTTTAGCTGGTGCTATTACAATATTACTTACTGATCGAAACTTTAATACTTCTTTTTTTGATCCAGCAGGAGGTGGGGATCCTATTCTTTATCAACATTTATTC-----------
>KR816746
--------------------------------------GACATTATACTTAATTTTTGGTGTATGATGTGGATTAGTAGGGACAGGATTGTCTTTATTAATTCGTTTA---------------GAACTTGGAACATCTTTAGTTTTAATAGACGAACATTTTTATAATGTTATTGTTACTGCTCATGCATTTATTATAATTTTTTTTATAGTTATACCTATAATAATTGGGGGATTTGGGAATTGAATAATTCCTTTATTAATTGGTGCACCAGATATATCTTTTCCTCGAATAAATAATATATCATTTTGATTGTTACCACCATCATTTATTTTATTGTTAGTTTCTAGAATAGTAGAAGGAGGTGTAGGTACTGGTTGAACTGTTTATCCACCTTTAAGAAGAACTTTAGGTCATGGAGGTGCATCTGTAGATTTAGCTATTTTTTCATTACATTTAGCTGGAATGTCTTCAATTTTAGGGGCCATTAATTTTATTACAACTGTTTTTAATATACGTGCTCCCGGAATTACTATAGAACGATTATCTTTATTTGTATGATCTGTTTTAATTACTGCTTTTTTATTATTACTATCTTTACCTGTTTTAGCTGGTGCTATTACAATATTACTTACTGATCGAAACTTTAATACTTCTTTTTTTGATCCAGCAGGAGGTGGGGATCCTATTCTTTATCAACATTTATTC-----------
>KC495829
--------------------------------------GACACTATACTTAATTTTTGGTGTATGATGTGGATTAGTAGGGACAGGATTATCTTTATTAATTCGTTTA---------------GAACTTGGAACATCTTTAGTTTTAATAGACGAACATTTTTATAATGTTATTGTTACTGCTCATGCATTTATTATAATTTTTTTTATAGTTATACCTATAATAATTGGTGGATTTGGGAATTGAATAATTCCTTTATTAATTGGTGCACCAGATATATCTTTTCCTCGAATAAATAATATATCATTTTGATTATTACCACCATCATTTATTTTATTGTTAGTTTCTAGAATAGTAGAAGGAGGTGTAGGAACTGGTTGAACTGTTTACCCACCTTTAAGTAGAACTTTAGGTCATGGGGGTGCATCTGTAGATTTAGCTATTTTTTCATTGCATTTAGCTGGAATATCTTCAATTTTAGGGGCTATTAATTTTATTACAACTGTTTTTAACATACGTGCTCCTGGAATTACTATAGAACGGTTATCTTTATTTGTATGATCTGTCTTGATTACTGCTTTTCTATTATTACTATCTTTACCTGTATTAGCTGGTGCTATTACAATATTACTTACTGATCGAAACTTTAATACTTCTTTTTTTGATCCAGCTGGAGGTGGGGATCCTATTCTTTATCAACATTTATTT-----------
>PP228842
-------------------------ATAAAGATATTGGGACACTATACTTAATTTTTGGTGTATGGTGTGGATTAGTAGGGACAGGATTATCTTTATTAATTCGTTTA---------------GAACTWGGAACATCTTTAGTTTTAATAGACGAACATTTTTATAATGTTATTGTTACTGCTCATGCATTTATTATAATTTTTTTTATAGTTATACCTATAATAATTGGTGGATTTGGAAATTGAATAATTCCTTTATTAATTGGTGCACCAGATATATCTTTTCCTCGAATAAATAATATATCATTTTGATTATTACCGCCATCATTTATTTTATTATTAGTTTCTAGAATAGTAGAAGGAGGTGTAGGAACTGGTTGAACTGTTTACCCACCTTTAAGTAGYACTTTAGGTCATGGGGGTGCATCTGTAGATTTAGCTATTTTTTCATTGCATTTAGCTGGAATATCTTCAATTTTAGGGGCTATTAATTTTATTACAACTGTTTTTAACATACGAGCTCCTGGAATTACTATAGAACGGTTATCTTTATTTGTGTGATCTGTTTTAATTACTGCTTTTCTATTATTACTATCTTTACCTGTATTAGCTGGTGCTATTACAATACTACTTACTGACCGAAACTTTAATACTTCTTTTTTTGATCCAGCTGGAGGAGGAGATCCTATTCTTTATCAACATTTATTTTGATTTTTTGG
>PP228855
--------------GTCAACAAATCATAAAGATATTGGGACACTATACTTAATTTTTGGTGTATGGTGTGGATTAGTAGGGACAGGATTATCTTTATTAATTCGTTTA---------------GAACTTGGAACATCTTTAGTTTTAATAGACGAACATTTTTATAATGTTATTGTTACTGCTCATGCATTTATTATAATTTTTTTTATAGTTATACCTATAATAATTGGTGGATTTGGAAATTGAATAATTCCTTTATTAATTGGTGCACCAGATATATCTTTTCCTCGAATAAATAATATATCATTTTGATTATTACCGCCATCATTTATTTTATTATTAGTTTCTAGAATAGTAGAAGGAGGTGTAGGAACTGGTTGAACTGTTTACCCACCTTTAAGTAGTACTTTAGGTCATGGGGGTGCATCTGTAGATTTAGCTATTTTTTCATTGCATTTAGCTGGAATATCTTCAATTTTAGGGGCTATTAATTTTATTACAACTGTTTTTAACATACGAGCTCCTGGAATTACTATAGAACGGTTATCTTTATTTGTGTGATCTGTTTTAATTACTGCTTTTCTATTATTACTATCTTTACCTGTATTAGCTGGTGCTATTACAATACTACTTACTGACCGAAACTTTAATACTTCTTTTTTTGATCCAGCTGGAGGAGGAGATCCTATTCTTTATCAACATTTATTTTGATTTTTT--
>OQ121086_Gyraulus_chinensis
--------------------------------------------------------------------------------------------TTTATTAATTCGTTTA---------------GAACTTGGAACATCTTTAGTTTTAATAGACGAACATTTTTATAATGTTATTGTTACTGCTCATGCATTTATTATAATTTTTTTTATAGTTATACCTATAATAATTGGTGGATTTGGAAATTGAATAATTCCTTTATTAATTGGTGCACCAGATATATCTTTTCCTCGAATAAATAATATATCATTTTGATTATTACCGCCATCGTTTATTTTATTGTTAGTTTCTAGAATAGTAGAAGGAGGTGTAGGAACTGGTTGAACTGTTTACCCACCTTTAAGTAGGACTTTAGGTCATGGGGGTGCATCTGTAGATTTAGCTATTTTTTCATTACATTTAGCTGGAATATCTTCAATTTTAGGGGCTATTAATTTTATTACAACTGTTTTTAACATACGAGCTCCTGGAATTACTATAGAACGGTTATCTTTATTTGTGTGATCTGTTTTAATTACTGCTTTTCTATTATTACTATCTTTACCTGTATTAGCTGGTGCTATTACAATACTACTTACTGACCGAAACTTTAATACCTCTTTTTTTGATCCAGCTGGAGGAGGGGATCCTATTCTTT-------------------------
>OQ121088_Gyraulus_chinensis
--------------------------------------------------------------------------------------------TTTATTAATTCGTTTA---------------GAACTTGGAACATCTTTAGTTTTAATAGACGAACATTTTTATAATGTTATTGTTACTGCTCATGCATTTATTATAATTTTTTTTATAGTTATACCTATAATAATTGGTGGATTTGGAAATTGAATAATTCCTTTATTAATTGGTGCACCAGATATATCTTTTCCTCGAATAAATAATATATCATTTTGATTATTACCGCCATCGTTTATTTTATTGTTAGTTTCTAGAATAGTAGAAGGAGGTGTAGGAACTGGTTGAACTGTTTACCCACCTTTAAGTAGGACTTTAGGTCATGGGGGTGCATCTGTAGATTTAGCTATTTTTTCATTACATTTAGCTGGAATATCTTCAATTTTAGGGGCTATTAATTTTATTACAACTGTTTTTAACATACGAGCTCCTGGAATTACTATAGAACGGTTATCTTTATTTGTGTGATCTGTTTTAATTACTGCTTTTCTATTATTACTATCTTTACCTGTATTAGCTGGTGCTATTACAATACTACTTACTGACCGAAACTTTAATACCTCTTTTTTTGATCCAGCTGGAGGAGGGGATCCTATTCTTT-------------------------
