# Supplementary material for: ﻿Three new species of Valvatidae, Planorbidae, and Lymnaeidae (Mollusca, Gastropoda) from Lake Bitahai, Yunnan Plateau, China
Source: Zookeys. 2025 Dec 19;1264:249–63. doi: 10.3897/zookeys.1264.170832 (PMC12743247; doi:10.3897/zookeys.1264.170832)
Supplement: Supplementary material 3 — Alignment of COI sequences of Lymnaeidae [file zookeys-1264-249_article-170832__-s003.fasta]

>EU818802_Ampullaceana_fontinalis
-----------------------------------------------------GATGTGGGTTAGTTGGGACTGGATTATCTTTGCTAATTCGACTAGAGTTAGGAACTTCAATAGTATTAATTGACGAACATTTTTATAATGTAATTGTTACAGCTCATGCGTTTGTTATAATTTTTTTTATAGTGATACCTATAATAATTGGTGGTTTCGGAAATTGAATGGTTCCATTATTAATTGGGGCTCCTGATATAAGTTTTCCTCGTATAAATAATATAAGTTTTTGATTACTTCCGCCTTCTTTTGTTCTTCTTTTATGTTCAAGTATAGTAGAAGGTGGTGTAGGTACTGGGTGAACTGTTTACCCACCATTAAGGGGACCTATTGCTCATGGTGGTTCTTCAGTAGATTTAGCTATTTTTTCCCTTCATCTAGCAGGTTTATCTAGAATTTTAGGTGCTATTAATTTTATTACTACAATTTTTAACATACGATCACCTGGGATTACCTTAGAACGAATAAGTTTATTTGTTTGATCTGTATTAATTACAGCATTTTTATTACTTTTATCTTTGCCAGTTCTAGCTGGTGCTATTACTATGTTATTAACTGATCGAAATTTTAATACTACTTTTTTTGACCCAGCTGGTGGTG--------------------------------
>JN794475_Radix_sp._clade_2_
-----------------------------------------------------GATGTGGTTTAGTAGGAACAGGTTTATCTTTACTAATTCGTCTAGAGTTAGGAACTTCTTTAGTGCTTATTGATGAGCATTTTTATAATGTTATTGTGACGGCTCATGCTTTTGTTATAATTTTTTTTATAGTGATACCTATAATAATTGGAGGGTTTGGTAACTGGATAGTTCCATTATTAATTGGTGCACCTGATATAAGTTTTCCTCGAATAAATAATATAAGATTTTGATTGCTCCCTCCCTCTTTTATTCTGTTGCTTTGCTCTAGAATAGTAGAAGGTGGAGTAGGAACTGGTTGAACAGTTTACCCCCCCCTTAGGGGGCCAATTGCCCATAGAGGTTCTTCAGTGGACTTAGCTATTTTTTCTCTACACTTAGCAGGGTTATCTAGAATTTTAGGGGCTATCAATTTTATTACTACAATTTTTAATATACGATCTTCAGGTATCACATTAGAGCGAATAAGTCTATTTGTTTGATCTGTATTAATCACTGCATTTTTATTACTTCTATCCTTACCTGTTTTAGCCGGGGCTATTACTATATTATTAACCGATCGAAATTTTAACACAACTTTTTTTGACCCTGCCGGAGGTG--------------------------------
>JN794364_Radix_sp._clade_2
-----------------------------------------------------GATGTGGTTTAGTAGGAACAGGTTTATCTTTACTAATTCGTCTAGAGTTAGGAACTTCTTTAGTGCTTATTGATGAGCATTTTTATAATGTTATTGTGACGGCTCATGCTTTTGTTATAATTTTTTTTATAGTGATACCTATAATAATTGGAGGGTTTGGTAACTGGATAGTTCCGTTATTAATTGGTGCACCTGATATAAGTTTTCCTCGAATAAATAATATAAGATTTTGATTGCTCCCTCCCTCTTTTATTCTGTTGCTTTGCTCTAGAATAGTAGAAGGTGGAGTAGGAACTGGTTGAACAGTTTACCCCCCTCTTAGGGGGCCAATTGCCCATAGAGGTTCTTCAGTGGACTTAGCTATTTTTTCTCTACACTTAGCAGGGTTATCTAGAATTTTAGGGGCTATCAATTTTATTACTACAATTTTTAATATACGATCTTCAGGTATCACATTAGAGCGAATAAGTCTATTTGTTTGATCTGTATTAATCACTGCATTTTTATTACTTCTATCCTTACCTGTTTTAGCCGGGGCTATTACTATATTATTAACCGATCGAAATTTTAACACAACTTTTTTTGACCCTGCCGGAGGTG--------------------------------
>JN794381_Radix_sp._clade_2
-----------------------------------------------------GATGTGGTTTAGTAGGAACAGGTTTATCTTTACTAATTCGTCTAGAGTTAGGAACTTCTTTAGTGCTTATTGATGAGCATTTTTATAATGTTATTGTGACGGCTCATGCTTTTGTTATAATTTTTTTTATAGTGATACCTATAATAATTGGAGGGTTTGGTAACTGGATAGTTCCATTATTAATTGGTGCACCTGATATAAGTTTTCCTCGAATAAATAATATAAGATTTTGATTGCTCCCTCCCTCTTTTATTCTGTTGCTTTGCTCTAGGATAGTAGAAGGTGGAGTAGGAACTGGTTGAACAGTTTACCCCCCTCTTAGGGGGCCAATTGCCCATAGAGGTTCTTCAGTGGACTTAGCTATTTTTTCTCTACACTTAGCAGGGTTATCTAGAATTTTAGGGGCTATCAATTTTATTACTACAATTTTTAATATACGATCTTCAGGTATCACATTAGAGCGAATAAGTCTATTTGTTTGATCTGTATTAATCACTGCATTTTTATTACTTCTATCCTTACCTGTTTTAGCCGGGGCTATTACTATATTATTAACCGATCGAAATTTTAACACAACTTTTTTTGACCCNGCNGGAGGTG--------------------------------
>JN794470_Radix_sp._clade_2
-----------------------------------------------------GATGTGGTTTAGTGGGAACAGGTTTATCTTTACTAATTCGTCTAGAGTTAGGAACTTCTTTAGTGCTTATTGATGAACATTTTTATAATGTTATTGTGACGGCTCATGCTTTTGTTATAATTTTTTTTATAGTAATGCCTATAATAATTGGAGGGTTTGGTAACTGAATAGTTCCATTATTAATTGGTGCACCTGATATAAGTTTTCCTCGAATAAATAATATAAGATTTTGATTGCTCCCTCCCTCTTTTATTCTGTTGCTTTGCTCTAGAATAGTAGAAGGTGGAGTAGGAACTGGTTGAACAGTCTACCCCCCTCTTAGGGGGCCAATTGCCCATAGAGGTTCTTCAGTAGATTTAGCAATTTTTTCTCTACACTTAGCAGGGTTATCTAGAATTTTAGGAGCCATCAATTTTATTACTACAATTTTTAATATACGATCTTCGGGTATCACATTAGAGCGGATAAGTTTATTTGTTTGATCTGTATTAATCACTGCATTTTTATTACTTCTATCCTTACCTGTTTTGGCCGGGGCCATTACTATATTATTAACCGATCGAAATTTTAACACAACTTTTTTTGACCCTGCCGGAGGTG--------------------------------
>JN794464_Radix_sp._clade_2
-----------------------------------------------------GATGTGGTTTAGTGGGGACAGGTTTATCTTTACTAATTCGTCTAGAGTTAGGAACTTCTTTAGTGCTTATTGACGAACATTTTTATAATGTTATTGTAACGGCTCATGCTTTTGTTATAATTTTTTTTATAGTGATGCCTATAATAATTGGAGGGTTTGGTAACTGGATAGTTCCATTATTAATTGGTGCACCTGATATAAGTTTTCCTCGAATAAATAATATAAGATTTTGATTGCTCCCTCCCTCTTTTATTCTGTTGCTTTGCTCTAGAATAGTAGAAGGTGGAGTAGGAACTGGTTGAACAGTCTACCCCCCTCTTAGGGGGCCAATTGCCCATAGAGGTTCTTCAGTAGATTTAGCTATTTTTTCTTTACATTTAGCAGGGTTATCTAGAATTTTAGGGGCCATCAATTTTATCACTACAATTTTTAATATACGATCTTCGGGTATCACATTGGAGCGGATAAGTTTATTTGTTTGATCTGTATTAATCACTGCATTTTTATTACTTCTATCCTTACCTGTTTTGGCAGGGGCTATTACTATATTATTAACCGATCGAAATTTTAACACAACTTTTTTTGATCCGGCCGGAGGTG--------------------------------
>JN794459_Radix_sp._clade_2
------------------------------------------------------------------AGGAACAGGTTTATCTTTACTAATTCGTCTAGAGTTAGGAACTTCTTTGGTGCTTATTGATGAACATTTTTATAATGTTATTGTAACGGCTCATGCTTTTGTTATGATTTTTTTTATAGTGATGCCTATAATAATTGGAGGGTTTGGTAACTGGATAGTTCCATTATTAATTGGTGCACCTGATATAAGTTTTCCTCGAATAAATAATATAAGATTTTGATTGCTCCCTCCCTCTTTTATTCTGTTGCTTTGCTCTAGAATAGTAGAAGGTGGAGTAGGAACTGGTTGAACAGTTTACCCCCCTCTTAGGGGGCCAATTGCCCATAGAGGTTCTTCAGTAGATTTAGCTATTTTTTCTCTACATTTAGCAGGGTTATCTAGAATTTTAGGGGCCATCAATTTTATTACTACAATTTTTAATATACGATCTTCGGGTATCACATTAGAGCGGATAAGTCTATTTGTTTGATCTGTATTAATCACTGCATTTTTATTACTTCTATCCTTACCTGTTTTGGCCGGGGCTATTACTATATTATTAACCGATCGAAATTTTAACACAACTTTTTTTGATCCGGCCGGAGGTG--------------------------------
>MH189861_Radix_makhrovi
--------------------------GTACTTTATATATAATTTTTGGTGTTTGGTGCGGTTTAGTGGGAACAGGATTGTCTTTATTAATTCGACTAGAGTTAGGAACTTCTTTAGTGCTTATTGATGAACATTTTTATAATGTTATTGTGACGGCTCATGCTTTTGTTATAATTTTTTTTATAGTAATACCCATGATAATTGGCGGGTTTGGGAATTGAATAGTTCCTTTATTAATTGGTGCACCTGATATAAGTTTCCCTCGTATAAATAACATAAGATTTTGATTGCTGCCCCCCTCTTTTATTTTGTTGCTTTGTTCTAGTATAGTAGAAGGTGGGGTAGGAACTGGCTGAACAGTTTACCCCCCTCTAAGAGGGCCAATTGCCCATGGGGGTTCTTCAGTAGACTTAGCTATTTTTTCTCTTCACTTAGCAGGACTGTCAAGAATTTTAGGGGCCATCAATTTTATTACTACAATTTTTAATATACGATCTCCCGGGATTACATTAGAGCGGATAAGTTTATTTGTTTGGTCTGTATTAATTACTGCATTTTTATTATTATTATCTTTACCTGTTTTAGCCGGGGCTATTACTATATTATTAACCGATCGAAATTTTAATACAACTTTTTTTGATCCTGCAGGTGGTGGTGACCCAATTCTTTACCAACATTTGTTTT--
>MH189860_Radix_makhrovi
--------------------------GTACTTTATATATAATTTTTGGTGTTTGGTGCGGTTTAGTGGGAACAGGATTATCTTTATTAATTCGACTAGAGTTAGGAACTTCTTTAGTGCTTATTGATGAACATTTTTATAATGTTATTGTGACGGCTCATGCTTTTGTTATAATTTTTTTTATAGTAATACCCATGATAATTGGCGGGTTTGGGAATTGAATAGTTCCTTTATTAATTGGTGCACCTGATATAAGTTTCCCTCGTATAAATAACATAAGATTTTGATTGCTGCCCCCCTCTTTTATTTTGTTGCTTTGTTCTAGTATAGTAGAAGGTGGGGTAGGAACTGGCTGAACAGTTTACCCCCCTCTAAGAGGGCCAATTGCCCATGGGGGTTCTTCAGTAGACTTAGCTATTTTTTCTCTTCACTTAGCAGGACTGTCAAGAATTTTAGGGGCCATCAATTTTATTACTACAATTTTTAATATACGATCTCCCGGGATTACATTAGAGCGGATAAGTTTATTTGTTTGGTCTGTATTAATTACTGCATTTTTATTATTATTATCTTTACCTGTTTTAGCCGGGGCTATTACTATATTATTAACCGATCGAAATTTTAATACAACTTTTTTTGATCCTGCAGGTGGTGGTGATCCAATTCTTTACCAACATTTGTTTT--
>JN794353_Radix_auricularia
-----------------------------------------------------GATGTGGTTTAGTAGGAACAGGCTTATCTCTACTAATTCGACTAGAGTTAGGAACTTCCTTAGTACTTATTGATGAACATTTTTATAATGTTATTGTGACAGCTCATGCTTTTGTTATGATTTTTTTTATAGTGATACCTATAATAATTGGAGGTTTTGGGAATTGGATAGTTCCGTTATTAATCGGTGCACCTGATATGAGTTTTCCTCGCATAAATAATATAAGATTTTGATTGCTTCCCCCTTCTTTTATTTTGTTACTTTGTTCTAGAATAGTAGAAGGTGGAGTTGGAACTGGCTGAACAGTTTACCCTCCTCTTAGAGGGCCAATTGCCCACGGGGGTTCTTCAGTAGACTTAGCTATTTTTTCTTTACATTTAGCAGGTCTATCAAGAATTTTAGGAGCTATTAATTTTATTACTACAATTTTTAACATACGATCTCCTGGTATTACATTAGAACGAATAAGTTTATTTGTTTGGTCTGTATTGATTACTGCATTTTTATTATTATTATCCTTACCTGTTTTGGCAGGGGCTATTACTATGTTATTAACTGATCGAAATTTTAATACAACTTTTTTTGACCCTGCAGGTGGGG--------------------------------
>JN794508_Radix_auricularia
-----------------------------------------------------GATGTGGTTTAGTAGGAACAGGCTTATCTCTACTAATTCGACTAGAGTTAGGAACTTCCTTAGTACTTATTGATGAACATTTTTATAATGTTATTGTAACAGCTCATGCTTTTGTTATGATTTTTTTTATAGTGATACCTATGATAATTGGTGGGTTTGGGAATTGAATAGTTCCGTTATTAATTGGTGCACCTGATATAAGTTTTCCTCGCATAAATAATATAAGATTTTGATTGCTTCCCCCTTCTTTTATTTTGTTACTTTGTTCTAGAATAGTTGAAGGCGGAGTTGGAACTGGCTGAACAGTTTATCCTCCTCTTAGAGGGCCAATTGCCCACGGAGGTTCTTCAGTAGACTTAGCTATTTTTTCTTTACATTTAGCAGGCCTATCAAGAATTTTAGGAGCTATTAATTTTATTACTACAATTTTTAACATACGATCTCCTGGTATTAGATTAGAACGAATAAGTTTATTTGTTTGGTCTGTATTGATTACTGCATTTTTATTATTATTATCCTTACCTGTTTTGGCAGGGGCTATTACTATATTATTAACTGATCGAAATTTTAATACAACTTTTTTTGACCCTGCAGGTGGGG--------------------------------
>JN794351_Radix_auricularia
-----------------------------------------------------GATGTGGTTTAGTAGGAACAGGCTTATCTCTACTAATTCGACTAGAGTTAGGAACTTCCTTAGTACTTATTGATGAACATTTTTATAATGTTATTGTGACAGCTCATGCTTTTGTTATGATTTTTTTTATAGTGATACCTATGATAATTGGTGGGTTTGGGAATTGAATAGTTCCGTTATTAATTGGTGCACCTGATATAAGTTTTCCTCGCATAAATAATATAAGATTTTGATTGCTTCCCCCCTCTTTTATTTTGTTACTTTGTTCTAGAATAGTAGAAGGCGGAGTTGGAACTGGCTGAACAGTCTATCCTCCCCTTAGAGGGCCAATTGCCCACGGAGGTTCTTCAGTAGACTTAGCTATTTTTTCTTTACATTTAGCAGGCTTATCAAGAATTTTAGGAGCTATTAATTTTATTACTACAATTTTTAACATACGATCTCCTGGTATTAGATTAGAACGAATAAGTTTATTTGTTTGGTCTGTATTGATTACTGCATTTTTATTATTACTATCCTTACCTGTTTTGGCAGGGGCTATTACTATATTATTAACTGATCGAAATTTTAATACAACTTTTTTTGACCCTGCAGGTGGGG--------------------------------
>EU818800_Radix_auricularia
-----------------------------------------------------GATGTGGTTTAGTAGGAACAGGCTTATCTCTACTAATTCGACTAGAGTTAGGAACTTCCTTAGTACTTATTGATGAACATTTTTATAATGTTATTGTGACAGCTCATGCTTTTGTTATGATTTTTTTTATAGTGATACCTATGATAATTGGTGGGTTTGGGAATTGAATAGTTCCGTTATTAATTGGTGCACCTGATATAAGTTTTCCTCGCATAAATAATATAAGATTTTGATTGCTTCCCCCTTCTTTTATTTTGTTACTTTGTTCTAGAATAGTAGAAGGCGGAGTTGGAACTGGCTGAACAGTCTATCCTCCTCTTAGAGGGCCAATTGCCCACGGAGGTTCTTCAGTAGACTTAGCTATTTTTTCTTTACATTTAGCAGGCCTATCAAGAATTTTAGGAGCTATTAATTTTATTACTACAATTTTTAACATACGATCTCCTGGTATTAGATTAGAACGAATAAGTTTATTTGTTTGGTCTGTATTGATTACTGCATTTTTATTATTACTATCCTTACCTGTTTTGGCAGGGGCTATTACTATATTATTAACTGATCGAAATTTTAATACAACTTTTTTTGACCCTGCAGGTGGGG--------------------------------
>JN794513_Radix_auricularia
-----------------------------------------------------GATGTGGTTTAGTGGGAACAGGTTTATCTCTTCTAATTCGACTAGAGTTAGGGACTTCCTTAGTACTTATTGATGAACATTTTTATAATGTTATTGTGACAGCCCATGCTTTTGTTATGATTTTTTTTATAGTAATACCCATGATAATTGGCGGGTTTGGGAATTGGATAGTTCCGTTATTAATTGGTGCACCTGATATAAGTTTTCCTCGTATAAATAATATAAGATTTTGATTGCTTCCTCCTTCTTTTATTTTGTTGCTTTGTTCTAGAATAGTAGAAGGTGGAGTTGGAACTGGCTGAACAGTCTACCCTCCTCTTAGAGGGCCGATTGCCCACGGAGGTTCCTCAGTGGACTTAGCTATTTTTTCTTTACATTTGGCAGGACTATCAAGAATTTTAGGAGCTATTAATTTTATTACTACGATTTTTAACATGCGATCTCCTGGTATTACACTAGAACGAATAAGTTTATTTGTTTGATCTGTGTTGATTACTGCATTTTTATTACTACTATCCCTACCTGTTTTGGCAGGGGCTATTACTATATTATTAACTGATCGAAATTTTAATACAACTTTTTTTGATCCTGCAGGTGGGG--------------------------------
>JN794509_Radix_auricularia
-----------------------------------------------------GATGTGGTTTAGTAGGAACAGGCTTATCTCTTCTAATTCGACTAGAGTTAGGGACTTCCTTAGTACTTATTGATGAACATTTTTATAATGTTATTGTGACAGCTCATGCTTTTGTTATGATTTTTTTTATAGTAATACCCATGATAATTGGCGGGTTTGGGAATTGGATAGTTCCGTTATTAATTGGTGCACCTGATATAAGTTTTCCTCGTATAAATAATATAAGATTTTGATTGCTTCCTCCTTCTTTTATTTTGTTGCTTTGCTCTAGAATAGTAGAAGGTGGAGTTGGAACTGGCTGAACAGTCTACCCTCCTCTTAGAGGGCCAATTGCCCACGGAGGTTCCTCAGTGGACTTAGCTATTTTTTCTTTACATTTGGCAGGACTATCGAGAATTTTAGGAGCTATTAATTTTATTACTACGATTTTTAACATGCGATCTCCTGGTATTACACTAGAACGAATAAGTTTATTTGTTTGATCTGTGTTGATTACTGCATTTTTATTATTACTATCCCTACCTGTTTTGGCAGGGGCTATTACTATATTATTAACTGATCGAAATTTTAATACNACTTTTTTTGATCCNGCA---------------------------------------
>JN794471_Radix_sp._clade_1_cf._auricularia
-------------------------------------------------------TNTGGTTTAGTAGGAACAGGATTATCTCTTCTAATTCGACTAGAATTAGGAACTTCCTTAGTACTTATTGATGAACATTTTTATAATGTTATTGTNACAGCTCATGCTTTTGTTATGATTTTTTTTATAGNGATACCTATNATAATTGGCGGGTTTGGGAATTGGATGGTTCCGTTATTAATTGGTGCACCTGATATAAGTTTTCCTCGTATAAATAATATAAGATTTTGATTGCTTCCTCCTTCTTTTATTTTGTTGCTTTGTTCTAGGATAGTAGAAGGTGGAGTTGGAACTGGCTGAACAGTCTACCCTCCTCTTAGGGGACCAATTGCCCACGGAGGTTCTTCAGTAGACTTAGCTATTTTTTCTTTACATTTGGCAGGACTATCAAGAATTTTAGGAGCTATTAATTTTATTACTACAATTTTTAACATGCGATCGCCTGGTATTACATTAGAACGAATAAGTTTATTTGTTTGGTCTGTATTGATTACTGCATTTTTACTATTACTATCCTTACCTGTTTTGGCAGGGGCTATTACTATGTTATTAACTGATCGAAATTTTAATACAACTTTNTTNGACCCTGCAGGTGGGG--------------------------------
>JN794427_Radix_sp._clade_1
------------------------------------------------------------------AGGAACAGGATTATCTCTTCTAATTCGACTAGAATTAGGAACTTCCTTAGTACTTATTGATGAACATTTTTATAATGTTATTGTGACAGCTCATGCTTTTGTTATGATTTTTTTTATAGTGATACCTATGATAATTGGCGGGTTTGGGAATTGGATGGTTCCGTTATTAATTGGTGCACCTGATATAAGTTTTCCTCGTATAAATAATATAAGATTTTGATTGCTTCCTCCTTCTTTTATTTTGTTGCTTTGTTCTAGAATAGTAGAAGGTGGAGTTGGAACTGGCTGAACAGTCTACCCTCCTCTTAGGGGACCAATTGCCCACGGAGGTTCTTCAGTAGACTTAGCTATTTTTTCTTTACATTTGGCAGGACTATCAAGAATTTTAGGAGCTATTAATTTTATTACTACAATTTTTAACATGCGATCTCCTGGTATTACATTAGAACGAATAAGTTTATTTGTTTGGTCTGTATTGATTACTGCATTTTTACTACTACTATCCTTACCTGTTTTGGCAGGGGCTATTACTATATTATTAACTGATCGAAATTTTAATACAACTTTTTTTGANCC-------------------------------------------
>JN794482_Radix_sp._clade_3
-----------------------------------------------------------------------------------------------------------CNTCTNTNGTGCTTATNGANGAACATTTTTATAATGTAATTGTNACAGCNCATGCTTTTGTNATGATTTNNNNNNNNGTNATNCNTATNNNNNTTGNTGGATTTGGGAATTGAATAGTTCCNTTATTAATTGGTGCACCTGATATAAGTTTTCCTCGAATGAATAATATAAGGTTTNNNNNGNNACCCCCGTCTTTTATTTTATTACTTTGTTCCAGAATAGTAGAAGGAGGAGTGGGTACTGGTTGAACAGTTTACCCTCCATTAAGAGGCCCTATTGCCCACGGTGGCTCTTCAGTAGATCTAGCCATTTTCTCTCTTCACTTAGCTGGTTTATCTAGAATNTTNNGGGCTATTAATTTTATTACTACAATTNTCAACATNNGTTCTCCCGGTATTACACTGGNNCGAATAAGTTTATTTGTATGATCCGTATTAATTACTGCGTTCTTGTTGTTATTATCTTTACCTGTTTTNNCTNNNNCTNNTNC----------------------------------------------------------------------------------------
>MH319870_Radix_sp._Lanao
---------------------------TACTTTATATATAATTTTTGGTGTTTGATGCGGTTTAGTGGGAACTGGTTTATCATTATTAATTCGGTTAGAATTAGGAACTTCTTCGGTACTTATTGATGAGCATTTTTATAATGTAATTGTAACAGCTCATGCTTTTGTTATAATTTTTTTTATGGTAATACCCATAATAATTGGTGGATTTGGGAATTGAATAGTTCCTTTATTAATTGGTGCTCCAGATATAAGTTTTCCCCGTATAAATAATATAAGGTTTTGATTATTACCACCTTCTTTCATTTTACTACTTTGTTCCAGAATGGTAGAAGGAGGGGTTGGAACTGGTTGAACAGTTTACCCGCCACTGAGAGGTCCTATTGCCCATGGAGGTTCTTCAGTTGATCTAGCTATTTTTTCTCTTCACTTGGCAGGATTATCAAGAATTTTAGGAGCTATTAATTTTATTACTACAATTTTTAACATGCGATCTCCAGGTATTACACTAGAACGAATAAGTTTATTTGTTTGATCTGTCTTAGTTACTGCATTTTTATTATTACTATCTTTACCTGTTTTAGCCGGAGCTATTACTATACTGCTAACAGATCGAAATTTTAATACAAGTTTTTTTGACCCTGCAGGAGGTGGTGATCCAATTTTATATCAACATTTATTT---
>MH319869_Radix_sp._Lanao
---------------------------TACTTTATATATAATTTTTGGTGTTTGATGCGGTTTAGTAGGAACTGGTTTATCATTACTAATTCGACTAGAATTAGGGACTTCTTCTGTACTTATTGATGAACATTTTTATAATGTGATTGTAACAGCTCATGCTTTTGTTATAATTTTTTTTATGGTAATACCTATAATAATTGGTGGATTTGGAAATTGAATGGTTCCTTTATTAATTGGTGCTCCGGATATAAGTTTTCCACGTATAAATAATATAAGATTCTGATTATTACCACCTTCTTTTATTTTACTTCTTTGTTCCAGAATGGTAGAAGGAGGGGTTGGAACTGGTTGAACAGTATATCCACCACTGAGGGGCCCAATTGCCCATGGAGGTTCTTCAGTTGATCTAGCTATTTTTTCTCTTCACTTGGCAGGATTATCAAGAATTTTAGGAGCTATTAATTTTATTACTACAATTTTTAACATACGGTCTCCAGGTATTACATTAGAGCGAATAAGTTTATTTGTTTGATCTGTTTTAGTTACTGCATTTCTATTATTATTATCCTTACCTGTTTTAGCTGGAGCTATTACTATACTGTTAACAGATCGAAATTTTAATACAAGTTTTTTTGACCCTGCAGGAGGTGGTGATCCTATTCTATATCAACATTTATTT---
>MH189926_Radix_rubiginosa
--------------------------GTACTTTATATATAATTTTTGGTGTTTGATGCGGTTTAGTAGGAACTGGTTTATCATTATTAATTCGACTAGAATTAGGGACTTCTTCTGTACTTATTGATGAACATTTTTATAAGGTGATTGTAACAGCTCATGCTTTTGTTATAATTTTTTTTATGGTAATACCTATAATAATTGGTGGATTTGGGAATTGAATAGTTCCTTTATTGATTGGTGCTCCAGATATAAGTTTTCCACGTATGAATAACATAAGGTTCTGATTATTACCACCTTCTTTTATTTTACTTCTTTGTTCCAGAATGGTAGAAGGAGGGGTTGGAACTGGTTGAACAGTCTATCCGCCACTAAGAGGCCCAATTGCTCATGGAGGTTCTTCAGTTGATCTAGCTATTTTTTCTCTTCACTTGGCAGGATTATCAAGAATTTTAGGAGCTATTAATTTTATTACTACAATTTTTAACATGCGATCTCCAGGTATTACACTAGAACGAATAAGTTTATTTGTTTGGTCTGTCTTAGTTACTGCATTTCTATTATTATTATCCTTACCTGTTTTAGCTGGGGCTATTACTATACTATTAACAGATCGAAATTTTAATACAAGTTTTTTTGACCCTGCAGGAGGTGGTGATCCTATTTTATATCAACATTTATTTT--
>KM067685_Radix_rubiginosa
--------------------------GTACTTTATATATAATTTTTGGTGTTTGATGCGGTTTAGTGGGAACTGGTTTATCATTATTAATTCGACTAGAATTAGGGACTTCTTCTGTACTTATTGATGAACATTTTTATAATGTTATTGTAACAGCTCATGCTTTTGTTATAATTTTTTTTATGGTAATGCCAATAATAATTGGTGGATTTGGGAATTGAATAGTTCCTTTATTAATTGGTGCTCCAGATATAAGTTTTCCACGTATAAATAATATAAGGTTTTGATTATTACCACCTTCTTTTATTTTACTTCTTTGTTCTAGAATGGTAGAAGGAGGGGTTGGTACTGGTTGAACAGTTTATCCGCCACTGAGAGGCCCAATTGCTCATGGGGGTTCTTCAGTTGATCTAGCTATTTTTTCTCTTCACTTGGCAGGATTATCAAGAATTTTAGGAGCCATTAATTTTATTACTACAATTTTTAATATGCGATCTCCAGGTATTACACTAGAACGAATAAGATTATTTGTTTGATCTGTCTTAGTTACTGCATTCTTATTATTATTATCCTTACCTGTTTTAGCCGGAGCTATTACTATACTATTAACAGATCGAAATTTTAATACAAGTTTTTTTGACCCTGCAGGAGGTGGTGATCCTATTTTATATCAACATTTATTTT--
>LC658506_Radix_swinhoei
-------------------------GGTACTTTATATATAATTTTTGGTGTTTGATGTGGTTTAGTAGGTACCGGATTATCTTTAATAATTCGTTTAGAGTTAGGAACTTCTCTAGTGCTTATTGATGAACATTTTTATAATGTAATTGTAACAGCTCATGCTTTTGTTATGATTTTTTTTATGGTAATACCTATAATAATTGGGGGTTTCGGTAATTGGATAGTTCCTTTATTAATTGGTGCACCTGATATAAGGTTTCCTCGAATAAATAATATAAGGTTTTGATTGTTACCTCCGTCTTTTATTTTACTACTTTGTTCTAGAATAGTAGAAGGAGGAGTAGGTACTGGCTGAACGGTTTACCCTCCATTAAGTGGACCTATTGCCCATAGTGGCTCCTCAGTAGACTTAGCTATTTTCTCTCTTCACTTAGCAGGTTTATCTAGGATCTTAGGAGCTATTAATTTTATTACTACGATTTTCAACATACGTTCTCCTGGAATTACACTGGAACGAATAAGCCTATTTGTGTGGTCTGTTTTAATTACTGCGTTTTTGTTATTACTATCTTTGCCAGTTTTGGCTGGGGCTATTACTATATTGTTAACTGATCGAAATTTTAATAC----------------------------------------------------------
>JN794489_Radix_sp._clade_3
-------------------------------------------------------------------GGAACTGGGTTATNTTTACTAATTCGTTTAGNATTAGGAACTTCTTTAGNGCTTATNGACGAACATTTTTANAATGTNATTGTNACAGCTCATGCNTTTGTNATGATTTTNTTTATAGTAATGCCTATNNTNNNTGGNGGATTTGGGAATTGAATAGTTCCNNTATNAATTGGTGCACCTGATATNNGTTTTCCTCGAATGAATAATATAAGGTTTTGATTGTNNCCCCCGTCTTTTATTTTATTACTTTGTTCCAGAATGGTAGAAGGAGGAGTGGGTACTGGTTGAACAGTTTACCCTCCATTGAGAGGCCCTATTGCCCATGGTGGCTCTTCAGTAGATCTAGCCATTTTCTCTCTTCACTTAGCTGGTTTATCTAGAATTTTAGGGGCTATTAATTTTATTACTACAATTNTCAACATGCGTTCTCCCGGTATTACACTGGAACGAATAAGTTTATTTGTATGATCCGTATTAATTACTGCGTTCTTGTTGTTATTATCTTNACCTGTTTTGGCNGGGGCTATTACTATGTTGTTAACTGATCGAAATTTTAATACGACTTTCTTTGATCCT------------------------------------------
>MT344026_Radix_sp._LA02/1
---------------------------TACTTTATATATAATTTTTGGTGTTTGATGTGGCTTAGTGGGAACTGGATTATCTTTACTAATTCGTTTAGAATTAGGAACTTCTTTAGTGCTTATCGACGAACATTTTTATAATGTAATTGTAACAGCTCATGCATTTGTTATGATTTTTTTTATAGTAATACCTATAATAATTGGTGGATTTGGGAACTGAATGGTTCCCTTATTAATTGGTGCACCTGATATAAGTTTTCCTCGAATAAATAATATAAGGTTTTGATTGTTACCTCCGTCTTTTATTTTATTACTTTGTTCCAGAATGGTAGAAGGAGGAGTAGGTACTGGTTGAACGGTTTACCCCCCATTAAGGGGTCCTATTGCCCATGGTGGCTCTTCAGTAGATTTAGCTATTTTCTCTCTTCACTTAGCTGGTTTATCTAGAATTTTAGGGGCTATTAATTTTATTACTACAATTTTCAACATGCGTTCTCCCGGTATTACACTGGAACGAATAAGTTTATTTGTATGGTCTGTATTAATTACTGCGTTCTTGTTATTACTATCTTTGCCTGTTTTGGCTGGGGCAATTACTATGTTGTTAACTGATCGGAATTTTAATACGACTTTCTTTGACCCTGCTGGTGGTGGTGATCCTATTTTATACCAGCATTTATTC---
>JN794487_Radix_sp._clade_3
----------------------------------------------------------GGNNNANNAGGAANNNGGTTATCTTTACTAATTCGTTTAGAATTAGGAACTTCTTTAGTGCTTATCGACGAACATTTTTATAATGTAATTGTAACAGCNCATGCTTTTNTTATGATTTTNNTNATAGTAATGCCTATAATAATTAGTGGATTTAGGAATTGAATAGTTCCCTTATTAATTAGTGCACCTGATATAAGTNTTCCTCGAATGAATAATATAAGGTTTTGATTGTTACCCCCGTCTTTTATTTTATTACTTTGTTCCAGAATGGTAGAAGGAGGAGTGGGTACTGGTTGAACAGTTTACCCTCCATTGAGAGGCCCTATTGCCCATGGTGGCTCTTCAGTAGATCTAGCCATTTTCTCTCTTCACTTAGCTGGTTTATCTAGAATTTNAGGGGCTATTAATTTTATTACTACAATTTTCAACATGCGTTCTCCCGGTATTACACTGGAACGAATAAGTTTATTTGTATGATCCGTATTAATTACTGCGTTCTTGTTGTTATTATCTTTACCTGTTTTGGCTGGGGCTATTACTATGTTGTTAACTGATCGAAATTTTAATACGACTTTNTTTGATCCTGCTGGTGGCG--------------------------------
>JN794485_Radix_sp._clade_3
-----------------------------------------------------------------TAGGAACTGGGTTATCTTTACTAATTCGTTTAGAATTAGGAACTTCTTTAGTGCTTATNGACGAACATTTTTATAATGTAATTGTAACAGCTCATGCTTTTGTTATGATTTTTTTTATAGTAATGCCTATAATAATTGGTGGATTTGGGAATTGAATAGTTCCNTTATTAATTGGTGCACCTGATATAAGTTTTCCTCGAATGAATAATATAAGGTTTTGATTGTTACCCCCGTCTTTTATTTTATTACTTTGTTCCAGAATGGTAGAAGGAGGAGTGGGTACTGGTTGAACAGTTTACCCTCCACTGAGAGGCCCTATTGCCCATGGTGGCTCTTCAGTAGATCTAGCCATTTTCTCTCTTCACTTAGCTGGTTTATCTAGAATTTTAGGGGCTATTAATTTTATTACTACAATTTTCAACATGCGTTCTCCCGGTATTACACTGGAACGAATAAGTTTATTTGTATGATCCGTATTAATTACTGCGTTCTTGTTGTTATTATCTTTACCTGTTTTGGCTGGGGCTATTACTATGTTGTTAACTGATCGAAATTTTAATACGACTTTCTTTGATCCT------------------------------------------
>MN737035_Radix_plicatula
--------------------------GTACTTTATATATAATTTTTGGTGTTTGATGTGGCTTAGTAGGAACTGGGTTATCTTTACTAATTCGTTTAGAATTAGGAACTTCTTTAGTGCTTATCGACGAACATTTTTATAATGTAATTGTAACAGCTCATGCTTTTGTTATGATTTTTTTTATAGTAATGCCTATAATAATTGGTGGATTTGGGAATTGAATAGTTCCCTTATTAATTGGTGCACCTGATATAAGTTTTCCTCGAATGAATAATATAAGGTTTTGATTGTTACCCCCGTCTTTTATTTTATTACTTTGTTCCAGAATGGTAGAAGGAGGAGTGGGTACTGGTTGAACAGTTTACCCTCCATTGAGAGGCCCTATTGCCCATGGTGGCTCTTCAGTAGATCTAGCCATTTTCTCTCTTCACTTAGCTGGTTTATCTAGAATTTTAGGGGCTATTAATTTTATTACTACAATTTTCAACATGCGTTCTCCCGGTATTACACTGGAACGAATAAGTTTATTTGTATGATCCGTATTAATTACTGCGTTCTTGTTGTTATTATCTTTACCTGTTTTGGCTGGGGCTATTACTATGTTGTTAACTGATCGAAATTTTAATACGACTTTCTTTGATCCTGCTGGTGGCGGTGATCCCATTTTGTACCAGCATTTATTCT--
>JN794514_Radix_sp._clade_3
-----------------------------------------------------GATGTGGCTTAGTAGGAACTGGGTTATCTTTACTAATTCGTTTAGAATTAGGAACTTCTTTAGTGCTTATCGATGAACATTTTTATAATGTAATTGTAACAGCTCATGCTTTTGTTATGATTTTTTTTATAGTAATGCCTATAATAATTGGTGGATTTGGGAATTGAATAGTTCCCTTATTAATTGGTGCACCTGATATAAGTTTTCCTCGAATGAATAATATAAGGTTTTGATTGTTACCTCCGTCTTTTATTTTATTACTTTGTTCCAGAATGGTAGAAGGAGGAGTAGGTACTGGTTGAACAGTTTACCCTCCATTGAGAGGCCCTATTGCCCATGGTGGCTCTTCAGTAGATCTAGCCATTTTCTCTCTTCACTTAGCTGGTTTATCTAGAATTTTAGGGGCTATTAATTTTATTACTACAATTTTCAACATGCGTTCTCCCGGTATTACACTGGAACGAATAAGTTTATTTGTATGATCCGTATTAATTACTGCGTTCTTGTTGTTATTATCTTTACCTGTTTTGGCTGGGGCTATTACTATGTTGTTAACTGATCGAAATTTTAATACGACTTTCTTTGATCCTGCTGGTGGCG--------------------------------
>LC658528_Radix_onychia
-------------------------GGTACTTTATATATAATTTTTGGTGTTTGATGTGGTTTAGTAGGAACCGGTCTGTCTCTACTAATTCGATTAGAATTGGGAACTTCTTTAGTACTTATCGATGAACATTTTTACAATGTAATTGTAACAGCTCATGCTTTCGTTATGATTTTTTTTATAGTAATGCCCATAATAATTGGTGGGTTTGGAAATTGAATAGTTCCACTACTAATTGGTGCACCTGATATAAGTTTTCCTCGAATAAATAATATAAGGTTTTGATTACTACCTCCGTCTTTTATTTTATTACTTTGTTCTAGAATAGTAGAAGGAGGGGTGGGTACTGGCTGAACAGTTTATCCCCCATTAAGAGGTCCTATTGCCCATGGTGGTTCTTCAGTGGATTTAGCTATTTTTTCTCTTCATTTAGCTGGGTTATCAAGAATTTTAGGGGCCATTAATTTTATTACTACAATTTTTAATATGCGTTCTCCAGGTATCACATTGGAGCGAATAAGCCTATTTGTTTGATCTGTTTTAATTACTGCATTCTTGTTACTACTATCTTTACCTGTTCTAGCTGGGGCTATTACTATACTATTAACTGATCGAAACTTTAATACTACTTTCTTTGACCCTGCAGGTGGTGGTGATCCAATTTTGTATCAACATTTGTTTTGA
>EU818823_Radix_sp._Trichonis
-----------------------------------------------------GATGTGGTTTAGTGGGTACAGGATTATCTTTACTAATTCGCTTAGAATTAGGAACTTCTTTAGTGCTTATTGACGAACATTTTTATAATGTAATTGTAACAGCTCATGCTTTTGTTATGATTTTTTTTATGGTAATACCTATAATAATTGGTGGGTTTGGGAATTGAATAGTTCCTTTATTAATTGGTGCACCTGATATAAGTTTTCCTCGAATAAATAATATAAGGTTTTGATTGTTACCTCCGTCTTTTATTTTATTACTTTGTTCCAGAATAGTAGAAGGAGGGGTAGGCACTGGTTGAACAGTTTACCCCCCATTGAGAGGTCCTATTGCCCACGGTGGTTCTTCAGTAGATTTAGCTATTTTTTCTCTTCACTTAGCTGGTTTATCTAGAATTTTAGGAGCTATTAATTTTATTACTACAATTTTTAACATACGTTCTCCTGGTATTACACTGGAGCGAATAAGTTTATTTGTCTGATCTGTGTTAGTTACTGCATTCTTGTTGTTATTATCTTTACCTGTTTTNGCCGGAACTATTACTATNTTATTAACTGATCGAAATTTCAATACAACTTTCTTTGACCCTGCAGATAGTG--------------------------------
>MH189953_Radix_alticola
--------------------------GTACTTTATACATAATTTTTGGTGTTTGATGTGGTTTAGTAGGTACCGGGTTATCTTTAGTAATTCGCTTAGAGTTAGGAACTTCTTTAGTACTTATTGACGAACATTTTTATAATGTAATTGTAACAGCCCATGCTTTTGTTATGATTTTTTTTATAGTAATACCTATAATAATTGGTGGGTTTGGTAATTGAATAGTTCCACTATTAATTGGTGCGCCTGATATAAGTTTTCCTCGAATAAATAATATAAGATTTTGATTGTTACCCCCGTCTTTCATTTTATTACTTTGCTCCAGAATGGTAGAAGGAGGGGCAGGTACTGGTTGAACGATTTATCCTCCATTGAGGGGTCCTATTGCTCATGGAGGTTCTTCAGTAGATTTAGCTATTTTCTCTCTTCACTTAGCTGGTTTATCTAGAATTTTAGGAGCTATTAATTTTATTACTACAATTTTTAACATACGTTCTCCTGGTATTACACTAGAACGAATAAGTTTATTTGTCTGATCTGTATTAATTACTGCATTCTTATTGTTACTATCTTTGCCTGTTTTGGCTGGGGCTATTACTATATTATTAACTGATCGAAATTTCAATACAACTTTCTTTGACCCTGCAGGCGGTGGTGACCCAATTTTGTACCAACATTTATTTT--
>JN794495_Radix_sp._clade_3
-----------------------------------------------------GATGTGGTTTAGTGGGTACCGGATTATCTTTACTAATTCGCTTAGAGTTAGGAACTTCTTTAGTACTTATTGACGAACATTTTTATAATGTAATTGTAACAGCCCATGCTTTTGTTATGATTTTTTTTATAGTAATACCTATAATAATTGGTGGGTTTGGTAATTGAATAGTTCCGCTATTAATTGGTGCGCCTGATATAAGTTTTCCTCGAATAAATAATATAAGGTTTTGATTGTTACCTCCGTCTTTCATTTTATTACTTTGTTCCAGAATGGTAGAAGGAGGGGTAGGTACCGGTTGAACGGTTTACCCTCCATTGAGAGGTCCTATTGCTCATGGTGGTTCTTCAGTAGATTTAGCTATTTTCTCTCTTCACTTAGCTGGTTTATCTAGAATTTTAGGAGCTATTAATTTTATTACTACAATTTTTAACATACGTTCTCCTGGTATTACACTAGAACGAATAAGTTTATTTGTCTGATCTGTATTAATTACTGCATTCTTGTTGTTACTATCTTTGCCTGTTTTGGCTGGGGCTATTACTATATTATTAACTGATCGAAATTTCAATACAACTTTCTTTGACCCTGCAGGCGGTG--------------------------------
>MN718571_Radix_dgebuadzei
--------------------------GTACTTTATATATAATTTTTGGTGTTTGATGTGGTTTAGTGGGTACCGGGTTATCTTTACTAATTCGTTTAGAGTTAGGAACTTCTTTAGTGCTTATCGACGAGCATTTTTATAACGTAATTGTAACAGCTCATGCTTTTGTTATAATTTTTTTTATGGTAATGCCTATAATAATTGGTGGGTTTGGAAATTGAATAGTTCCTTTATTGATCGGTGCTCCTGATATAAGTTTTCCTCGAATAAATAATATAAGATTTTGATTATTACCTCCGTCTTTTATTTTATTACTTTGTTCCAGAATGGTAGAAGGAGGTGTAGGTACTGGTTGAACGGTTTACCCCCCATTGAGGGGGCCCATTGCCCATGGCGGTTCTTCAGTAGATTTAGCTATTTTTTCTCTTCACTTAGCTGGTTTATCTAGAATTTTAGGAGCTATTAATTTTATTACTACAATTTTCAACATGCGTTCTCCTGGTATTACACTCGAGCGAATAAGTTTATTTGTCTGATCTGTGTTAATTACTGCGTTCTTGTTATTACTATCTTTGCCTGTTTTAGCTGGGGCTATTACTATATTGTTAACTGATCGAAATTTCAATACAACTTTCTTTGACCCTGCTGGTGGTGGTGACCCAATTTTGTACCAACACTTATTCT--
>ON603537_Radix_turkey
--------------------------GTACTTTATATATGATTTTTGGTGTTTGATGCGGTTTAGTAGGTACCGGGTTATCTTTACTAATTCGTTTAGAATTAGGAACTTCTTTAGTGCTTATTGACGAACATTTTTACAATGTAATTGTAACAGCTCATGCTTTTGTTATGATTTTTTTTATGGTAATGCCTATAATAATTGGTGGGTTTGGAAATTGAATAGTTCCCTTATTAATTGGTGCACCTGATATAAGTTTTCCTCGAATAAATAATATAAGGTTTTGATTGTTGCCTCCGTCTTTTATTTTATTACTTTGTTCAAGAATAGTAGAGGGAGGGGTAGGTACTGGTTGAACAGTTTATCCCCCATTGAGAGGTCCTATTGCCCATAGTGGTTCTTCAGTAGATTTAGCTATTTTTTCTCTTCACTTAGCTGGTTTATCCAGAATTTTAGGAGCTATTAATTTTATTACTACAATTTTTAACATACGTTCTCCTGGTATTACACTGGAGCGAATAAGTTTATTTGTCTGATCTGTGTTAATTACTGCGTTCTTGTTGTTACTATCTTTGCCTGTTTTGGCTGGGGCTATTACTATATTGTTAACTGATCGAAATTTTAATACAACTTTTTTTGATCCTGCAGGTGGCGGTGACCCCATTTTATATCAACATTTATTTT--
>MW431008_Radix_euphratica
-------------------------------------------------GTTTGATGTGGTTTAGTAGGTACCGGGTTATCTTTACTAATTCGTTTAGAATTAGGAACTTCTTTAGTGCTTATTGACGAACATTTTTATAACGTAATTGTGACAGCTCATGCTTTTGTTATAATTTTTTTTATGGTAATGCCTATAATAATTGGTGGGTTTGGGAATTGAATAGTTCCCTTATTGATTGGTGCACCTGATATAAGTTTTCCTCGAATAAATAATATAAGGTTTTGATTGTTACCTCCGTCTTTTATTTTATTACTTTGTTCAAGAATGGTAGAAGGAGGGGTAGGTACTGGTTGAACGGTTTATCCTCCATTGAGAGGTCCTATTGCTCATGGTGGCTCTTCAGTAGATTTAGCTATTTTCTCTCTTCACTTAGCTGGTTTATCTAGAATTTTAGGAGCTATTAATTTTATTACTACAATTTTCAACATACGTTCTCCAGGTATTACACTGGAGCGAATAAGTTTATTTGTTTGATCTGTATTAATTACTGCGTTTTTGTTGTTACTATCTTTGCCTGTTTTGGCCGGAGCTATTACTATATTGTTAACTGATCGAAATTTCAATACAACTTTCTTTGATCCTGCGGGTGGT---------------------------------
>MH189943_Radix_rubiginosa
--------------------------GTACTTTATATATAATTTTTGGTGTTTGATGTGGTTTAGTAGGTACCGGGTTATCTTTACTAATTCGTTTAGAATTAGGAACTTCTTTAGTGCTTATTGACGAACATTTTTATAACGTAATTGTAACAGCTCATGCTTTTGTTATAATTTTTTTTATGGTAATGCCTATAATAATTGGTGGGTTTGGGAATTGAATAGTTCCCTTATTGATTGGTGCACCTGATATAAGTTTTCCTCGAATAAATAATATAAGGTTTTGATTGTTACCCCCGTCTTTTATTTTATTACTTTGTTCAAGAATGGTAGAAGGAGGGGTAGGTACTGGTTGAACGGTTTATCCTCCATTGAGAGGTCCTATTGCTCATGGTGGCTCTTCAGTAGATTTAGCTATTTTCTCTCTTCACTTAGCTGGTTTATCTAGAATTTTAGGTGCTATTAATTTTATTACTACAATTTTCAACATACGTTCTCCAGGTATTACACTGGAGCGAATAAGTTTATTTGTTTGATCTGTATTAATTACTGCGTTTTTGTTGTTACTATCTTTGCCTGTTTTGGCCGGAGCTATTACTATATTGTTAACTGATCGAAATTTCAATACAACTTTCTTTGATCCTGCAGGTGGTGGTGATCCAATTTTATATCAACATTTATTTT--
>MT344023_Radix_sp._CN64/1
---------------------------TACTTTATATATAATTTTTGGTGTTTGATGTGGCTTAGTAGGAACTGGGTTATCTTTACTAATTCGTTTAGAATTAGGAACTTCTTTAGTGCTTATTGACGAACATTTTTATAATGTAATTGTAACAGCTCATGCTTTTGTTATGATTTTTTTTATGGTAATGCCTATAATAATTGGTGGGTTTGGGAATTGAATAGTTCCCTTATTAATTGGTGCACCTGATATGAGTTTTCCTCGAATAAACAATATAAGGTTTTGATTGTTACCTCCATCTTTTATTTTATTACTTTGTTCTAGAATGGTAGAAGGAGGAGTTGGTACTGGTTGAACGGTTTACCCCCCATTAAGAGGTCCTATTGCCCACGGNGGNNNNNNNNNNNNNNNNNNNNNNNNNNNNNNNNNNNNNNNNNNNTTNTCTAGAATTTTAGGGGCTATTAATTTTATTACTACCATTTTCAACATGCGTTCTCCCGGTATTACATTGGAGCGAATAAGTTTATTTGTCTGATCTGTGTTGATTACTGCGTTCTTGTTGTTACTATCTTTGCCTGTTTTGGCTGGGGCTATTACTATATTATTAACTGATCGAAATTTCAATACAACTTTCTTTGATCCTGCTGGTGGTGGTGACCCAATTTTGTACCAGCATTTATTC---
>RS4
----------------AAAGATATTGGTACTTTATATATAATTTTTGGTGTTTGATGTGGCTTAGTAGGGACCGGGTTATCTTTACTAATTCGTTTAGAATTAGGAACTTCTTTAGTGCTTATCGACGAACATTTTTATAATGTAATTGTAACAGCTCATGCTTTTGTTATGATTTTTTTTATGGTAATACCTATAATAATTGGCGGGTTTGGGAATTGAATAGTTCCCTTATTAATTGGTGCACCTGATATAAGTTTCCCTCGAATGAACAATATGAGATTTTGATTATTACCTCCGTCTTTTATTTTATTACTTTGTTCTAGAATGGTAGAAGGAGGGGTAGGTACTGGTTGAACGGTTTACCCTCCATTAAGAGGCCCTATTGCCCATGGTGGCTCTTCAGTGGATCTAGCTATTTTCTCTCTTCACTTAGCTGGTTTATCTAGAATTTTAGGGGCTATTAATTTTATTACTACGATTTTCAACATGCGTTCTCCCGGCATTACACTGGAGCGAATAAGTTTATTTGTCTGATCTGTATTAATTACTGCCTTCTTGTTGTTACTATCTTTGCCTGTTTTGGCTGGGGCTATTACTATATTGTTAACTGATCGAAATTTCAATACAACTTTTTTTGATCC-------------------------------------------
>RS3
TGGTCAACAAAATCATAAAGATATTGGTACTTTATATATAATTTTTGGTGTTTGATGTGGCTTAGTAGGAACCGGGTTATCTTTACTAATTCGTTTAGAATTAGGAACTTCTTTAGTGCTTATCGACGAACATTTTTATAATGTAATTGTAACAGCTCATGCTTTTGTTATGATTTTTTTTATGGTAATACCTATAATAATTGGCGGGTTTGGGAATTGAATAGTTCCCTTATTAATTGGTGCACCTGATATAAGTTTCCCTCGAATGAACAATATGAGATTTTGATTATTACCTCCGTCTTTTATTTTATTACTTTGTTCTAGAATGGTAGAAGGAGGGGTAGGTACTGGTTGAACGGTTTACCCTCCATTAAGAGGCCCTATTGCCCATGGTGGCTCTTCAGTGGATCTAGCTATTTTCTCTCTTCACTTAGCTGGTTTATCTAGAATTTTAGGGGCTATTAATTTTATTACTACGATTTTCAACATGCGTTCTCCCGGCATTACACTGGAGCGAATAAGTTTATTTGTCTGATCTGTATTAATTACTGCCTTCTTGTTGTTACTATCTTTGCCTGTTTTGGCTGGGGCTATTACTATATTGTTAACTGATCGAAATTTCAATACAACTTTTTTTGATCCAGCTTGGTGGT--------------------------------
>RS2
-------------CATAAAGATATTGGTACTTTATATATAATTTTTGGTGTTTGATGTGGCTTAGTAGGAACCGGGTTATCTTTACTAATTCGTTTAGAATTAGGAACTTCTTTAGTGCTTATCGACGAACATTTTTATAATGTAATTGTAACAGCTCATGCTTTTGTTATGATTTTTTTTATGGTAATACCTATAATAATTGGCGGGTTTGGGAATTGAATAGTTCCCTTATTAATTGGTGCACCTGATATAAGTTTCCCTCGAATGAACAATATGAGATTTTGATTATTACCTCCGTCTTTTATTTTATTACTTTGTTCTAGAATGGTAGAAGGAGGGGTAGGTACTGGTTGAACGGTTTACCCTCCATTAAGAGGCCCTATTGCCCATGGTGGCTCTTCAGTGGATCTAGCTATTTTCTCTCTTCACTTAGCTGGTTTATCTAGAATTTTAGGGGCTATTAATTTTATTACTACGATTTTCAACATGCGTTCTCCCGGCATTACACTGGAGCGAATAAGTTTATTTGTCTGATCTGTATTAATTACTGCCTTCTTGTTGTTACTATCTTTGCCTGTTTTGGCTGGGGCTATTACTATATTGTTAACTGATCGAAATTTCAATACAACTTTTTTTGATCC-------------------------------------------
>RS1
-----------------------------------------------------GATGTGGCTTAGTAGGAACCGGGTTATCTTTACTAATTCGTTTAGAATTAGGAACTTCTTTAGTGCTTATCGACGAACATTTTTATAATGTAATTGTAACAGCTCATGCTTTTGTTATGATTTTTTTTATGGTAATACCTATAATAATTGGCGGGTTTGGGAATTGAATAGTTCCCTTATTAATTGGTGCACCTGATATAAGTTTCCCTCGAATGAACAATATGAGATTTTGATTATTACCTCCGTCTTTTATTTTATTACTTTGTTCTAGAATGGTAGAAGGAGGGGTAGGTACTGGTTGAACGGTTTACCCTCCATTAAGAGGCCCTATTGCCCATGGTGGCTCTTCAGTGGATCTAGCTATTTTCTCTCTTCACTTAGCTGGTTTATCTAGAATTTTAGGGGCTATTAATTTTATTACTACGATTTTCAACATGCGTTCTCCCGGCATTACACTGGAGCGAATAAGTTTATTTGTCTGATCTGTATTAATTACTGCCTTCTTGTTGTTACTATCTTTGCCTGTTTTGGCTGGGGCTATTACTATATTGTTAACTGATCGAAATTTCAATACAACTTTTTTTGATCC-------------------------------------------
>MT344012_Radix_sp._CN71/1
---------------------------TACTTTATATATGATTTTTGGTGTTTGATGTGGCTTAGTAGGAACTGGGTTATCTTTACTAATTCGTTTAGAATTAGGAACTTCTTTAGTACTTATTGACGAACATTTTTATAATGTAATTGTGACAGCTCATGCTTTTGTTATGATTTTTTTTATGGTAATGCCTATAATAATTGGTGGGTTCGGGAACTGAATAGTTCCTCTATTAATTGGTGCACCTGATATAAGTTTTCCTCGAATAAACAATATAAGGTTTTGATTGTTACCTCCGTCTTTTATTTTATTACTTTGTTCCAGAATGGTAGAAGGAGGAGTAGGTACTGGTTGAACAGTTTACCCTCCATTAAGGGGTCCTATTGCTCATNGNGGCTCTTCAGTAGATTTAGCTATTTTCTCTCTTCACTTAGCTGGTTTATCNAGAATTTTAGGNGCAATTAATTTTATTACTACAATTTTTAACATACGTTCTCCTGGTATTACACTGGAGCGAATAAGTTTATTTGTTTGATCTGTATTAATTACTGCGTTCTTGTTGTTATTATCTTTGCCTGTTTTGGCTGGGGCCATTACTATATTGTTAACTGATCGAAATTTCAATACAACTTTCTTTGATCCTGCTGGTGGTGGTGACCCAATTTTGTACCAACATTTATTT---
>MT344024_Radix_sp._CN60/3
---------------------------TACTTTATATATAATTTTTGGTGTTTGATGTGGCTTAGTAGGAACTGGATTATCTTTACTAATTCGTTTAGAATTAGGAACTTCTTTAGTGCTTATTGACGAACATTTTTATAATGTAATTGTAACAGCTCATGCTTTTGTTATGATTTTTTTTATGGTAATGCCTATAATAATTGGTGGGTTTGGGAATTGAATAGTTCCCCTACTAATTGGTGCACCTGATATAAGTTTTCCTCGAATAAACAACATAAGGTTTTGATTGTTACCTCCGTCTTTTATTTTATTACTTTGTTCCAGAATAGTAGAAGGAGGAGTAGGTACTGGTTGAACAGTTTATCCTCCATTAAGAGGTCCTATTGCTCATGGTGGTTCTTCAGTGGATTTAGCTATTTTCTCTCTTCACTTAGCTGGTTTATCNAGAATTTTAGGNGCTATTAATTTTATTACTACAATTTTTAATATACGTTCTCCCGGTATTACACTGGAGCGAATAAGATTATTTGTTTGATCTGTGTTAATTACTGCGTTCTTGTTGTTACTATCTTTGCCTGTTTTGGCTGGAGCTATTACTATATTGTTAACTGATCGAAATTTCAATACAACTTTTTTCGATCCTGCTGGTGGTGGTGACCCAATTTTGTACCAGCATTTATTC---
>MT344025_Radix_sp._CN70/1_
---------------------------TACTTTATATATAATTTTTGGTGTTTGATGTGGCTTAGTAGGAACTGGATTATCTTTACTAATTCGTTTAGAATTAGGAACTTCTTTAGTGCTTATTGACGAACATTTTTATAATGTAATTGTAACAGCTCATGCTTTTGTTATGATTTTTTTTATGGTAATGCCTATAATAATTGGTGGGTTTGGGAATTGAATAGTTCCCCTACTAATTGGTGCACCTGATATAAGTTTTCCTCGAATAAACAACATAAGGTTTTGATTATTACCTCCGTCTTTTATTTTATTACTTTGTTCCAGAATAGTAGAAGGGGGAGTAGGTACTGGTTGAACAGTTTACCCTCCATTAAGAGGTCCTATTGCCCATGGTGGTTCTTCAGTGGATTTAGCTATTTTCTCTCTTCACTTAGCTGGTTTATCNAGAATTTTAGGNGCTATTAATTTTATTACTACAATTTTTAATATGCGTTCTCCCGGTATTACACTGGAGCGAATAAGATTATTTGTTTGATCTGTGTTAATTACTGCGTTCTTGTTGTTACTATCTTTGCCTGTTTTGGCTGGAGCTATTACTATATTGTTGNNTGATCGAAAT------------------------------------------------------------------
>MT344011_Radix_sp._CN69/2
---------------------------TACTTTATATATAATTTTTGGTGTTTGATGTGGCTTAGTAGGAACTGGATTATCTTTACTAATTCGTTTAGAATTAGGAACTTCTTTAGTGCTTATTGACGAACATTTTTATAATGTAATTGTAACAGCTCATGCTTTTGTTATGATTTTTTTTATGGTAATGCCTATAATAATTGGTGGGTTTGGGAATTGAATAGTTCCCCTACTAATTGGTGCACCTGATATAAGTTTTCCTCGAATAAACAACATAAGGTTTTGATTATTACCTCCGTCTTTTATTTTATTACTTTGTTCCAGAATAGTAGAAGGAGGAGTAGGTACTGGTTGAACAGTTTACCCTCCATTAAGAGGTCCTATTGCTCATGGTGGTTCTTCAGTGGATTTAGCTATTTTCTCTCTTCACTTAGCTGGTTTATCNAGAATTTTAGGNGCTATTAATTTTATTACTACAATTTTTAATATGCGTTCTCCCGGTATTACACTGGAGCGAATAAGATTATTTGTTTGATCTGTGTTAATTACTGCGTTCTTGTTGTTACTATCTTTGCCTGTTTTGGCTGGAGCTATTACTATATTGTTGACTGATCGAAATTTCAATACAACTTTTTTCGATCCTGCTGGTGGTGGTGACCCAATTTTGTACCAGCATTTATTT---
>MT344010_Radix_sp._CN69/1
---------------------------TACTTTATATATAATTTTTGGTGTTTGATGTGGCTTAGTAGGAACTGGATTATCTTTACTAATTCGTTTAGAATTAGGAACTTCTTTAGTGCTTATTGACGAACATTTTTATAATGTAATTGTAACAGCTCATGCTTTTGTTATGATTTTTTTTATGGTAATGCCTATAATAATTGGTGGGTTTGGGAATTGAATAGTTCCCCTACTAATTGGTGCACCTGATATAAGTTTTCCTCGAATAAACAACATAAGGTTTTGATTATTACCTCCGTCTTTTATTTTATTACTTTGTTCCAGAATAGTAGAAGGAGGAGTAGGTACTGGTTGAACAGTTTACCCTCCATTAAGAGGTCCTATTGCTCATGGTGGTTCTTCAGTGGATTTAGCTATTTTCTCTCTTCACTTAGCTGGTTTATCNAGAATTTTAGGNGCTATTAATTTTATTACTACAATTTTTAATATGCGTTCTCCCGGTATTACACTGGAGCGAATAAGATTATTTGTTTGATCTGTGTTAATTACTGCGTTCTTGTTGTTACTATCTTTGCCTGTTTTGGCTGGAGCTATTACTATATTGTTGACTGATCGAAATTTCAATACAACTTTTTTCGATCCTGCTGGTGGTGGTGACCCAATTTTGTACCAGCATTTATTT---
>LC658559_Radix_yangzonghai
-------------------------GGTACTTTATATATAATTTTTGGTGTTTGATGTGGCTTAGTAGGAACCGGGCTATCTTTACTAATTCGTTTAGAATTAGGAACTTCTTTAGTGCTTATTGACGAACATTTTTATAATGTAATTGTAACAGCTCATGCTTTTGTTATGATTTTTTTTATGGTAATGCCTATGATAATTGGCGGGTTTGGTAATTGAATAGTTCCCTTACTAATTGGTGCACCTGATATAAGTTTTCCTCGAATAAACAATATAAGGTTTTGATTGTTACCTCCATCTTTTATTTTATTACTTTGTTCCAGAATGGTAGAAGGGGGAGTAGGTACCGGTTGAACGGTTTACCCTCCTTTAAGAGGTCCTATTGCCCATGGTGGTTCTTCAGTGGATCTGGCCATTTTTTCTCTTCACTTAGCTGGTTTATCTAGAATTTTAGGGGCTATTAATTTTATTACTACAATTTTCAACATACGTTCTCCTGGAATTACACTGGAGCGAATAAGTTTATTTGTCTGATCGGTATTAATTACTGCGTTCTTGTTGTTACTATCTTTGCCTGTTTTGGCTGGGGCTATTACTATACTGTTAACTGATCGAAATTTCAATACGACTTTCTTTGACCCTGCTGGTGGTGGTGACCCTATTTTGTACCAGCATTTATTTTGA
>LC658564_Radix_yangzonghai
-------------------------GGTACTTTATATATAATTTTTGGTGTTTGATGTGGCTTAGTGGGAACTGGGTTATCTTTACTAATTCGTTTAGAATTAGGGACTTCTTTGGTGCTTATCGACGAACATTTTTATAATGTAATTGTAACAGCCCATGCTTTTGTTATGATTTTTTTTATGGTAATGCCTATAATAATTGGTGGGTTTGGGAACTGAATAGTTCCCTTATTAATTGGTGCACCTGATATAAGTTTTCCTCGAATAAACAATATAAGATTTTGATTGTTACCTCCGTCTTTTATTTTATTACTTTGCTCTAGAATGGTGGAAGGAGGAGTAGGTACTGGCTGAACAGTTTACCCTCCATTAAGAGGGCCCATTGCCCATGGAGGCTCTTCAGTGGATCTAGCTATTTTCTCTCTTCACTTAGCTGGTTTATCTAGAATTTTAGGGGCTATTAATTTTATTACTACAATTTTCAACATGCGCTCTCCTGGTATTACACTGGAGCGAATAAGTTTATTTGTTTGATCTGTATTAATTACTGCGTTCTTGTTGTTACTATCTTTGCCTGTTTTGGCTGGGGCTATTACTATATTGTTAACTGATCGAAATTTCAATACAACTTTCTTTGATCCTGCTGGTGGCGGTGACCCAATTTTATACCAACATTTATTCTGA
>MT344009_Radix_sp._CN63/3
---------------------------TACTTTATATATAATTTTTGGTGTTTGATGTGGCTTAGTAGGAACCGGGTTATCTTTACTGATTCGTTTAGAATTAGGAACTTCTTTAGTGCTTATTGATGAACATTTTTATAATGTAATTGTAACAGCACATGCTTTTGTTATGATTTTTTTTATGGTAATGCCTATAATAATTGGCGGGTTTGGGAATTGAATGGTTCCCCTATTAATTGGTGCACCTGATATAAGTTTTCCTCGAATAAATAATATAAGGTTTTGATTGTTACCTCCATCTTTTATTTTATTACTTTGTTCTAGAATGGTAGAAGGAGGGGTAGGTACTGGTTGAACGGTTTACCCCCCATTAAGGGGTCCTATTGCCCACGGTGGCTCTTCAGTGGATCTAGCTATTTTCTCCCTTCACTTAGCTGGTTTATCNAGAATTTTAGGNGCTATTAATTTTATTACTACAATTTTTAACATGCGTTCTCCCGGTATTACACTGGAGCGAATAAGTTTATTTGTTTGATCTGTATTAATTACTGCGTTCTTGTTGTTACTATCTTTGCCTGTTTTGGCTGGGGCTATTACTATATTATTAACTGATCGAAATTTCAATACAACTTTTTTTGATCCTGCTGGTGGCGGTGACCCAATTTTGTACCAACATTTATTC---
>MT344008_Radix_sp._CN63/2
---------------------------TACTTTATATATAATTTTTGGTGTTTGATGTGGCTTAGTAGGAACCGGGTTATCTTTACTGATTCGTTTAGAATTAGGAACTTCTTTAGTGCTTATTGATGAACATTTTTATAATGTAATTGTAACAGCACATGCTTTTGTTATGATTTTTTTTATGGTAATGCCTATAATAATTGGCGGGTTTGGGAATTGAATGGTTCCCCTATTAATTGGTGCACCTGATATAAGTTTTCCTCGAATAAATAATATAAGGTTTTGATTGTTACCTCCATCTTTTATTTTATTACTTTGTTCTAGAATGGTAGAAGGAGGGGTAGGTACTGGTTGAACGGTTTACCCCCCATTAAGGGGTCCTATTGCCCACGGNGGCTCTTCAGTGGATCTAGCTATTTTCTCCCTTCACTTAGCTGGTTTATCNAGAATTTTAGGNGCTATTAATTTTATTACTACAATTTTTAACATGCGTTCTCCCGGTATTACACTGGAGCGAATAAGTTTATTTGTTTGATCTGTATTAATTACTGCGTTCTTGTTGTTACTATCTTTGCCTGTTTTGGCTGGGGCTATTACTATATTATTAACTGATCGAAATTTCAATACAACTTTTTTTGATCCTGCTGGTGGCGGTGACCCAATTTTGTACCANCATTTATTC---
>MT344014_Radix_sp._CN60/2
---------------------------TACTTTATATATAATTTTTGGTGTTTGATGTGGCTTAGTAGGAACTGGGTTATCTTTACTAATTCGTTTAGAATTAGGAACTTCTTTAGTGCTTATTGACGAACATTTTTATAATGTAATTGTAACAGCTCATGCTTTTGTTATGATTTTTTTTATGGTAATGCCTATAATAATTGGTGGGTTTGGGAATTGAATAGTTCCCTTATTAATTGGTGCACCTGATATGAGTTTTCCTCGAATAAACAATATAAGGTTTTGATTGTTACCTCCATCTTTTATTTTATTACTTTGTTCTAGAATGGTAGAAGGGGGAGTTGGTACTGGTTGAACGGTTTACCCCCCATTAAGAGGTCCTATNGCNCANGGNGGCTCTTCAGTGGACCTAGCTATTTTCTCCCTTCACTTAGCTGGTTTATCNANAATTTTAGGNGCTATTAATTTTATTACTACAATTTTCAACATGCGTTCTCCCGGTATTACATTGGAGCGAATAAGTTTATTTGTCTGATCTGTGTTGATTACTGCGTTCTTGTTGTTATTATCTTTGCCTGTTTTGGCTGGGGCTATTACTATATTATTAACTGATCGAAATTTCAATACAACTTTCTTTGATCCTGCTGGTGGTGGTGACCCAATTTTGTACCAGCATTTATTC---
>MT344020_Radix_sp._CN61/1
---------------------------TACTTTATATATAATTTTTGGTGTTTGATGTGGCTTAGTAGGAACTGGGTTATCTTTACTAATTCGTTTAGAATTAGGAACTTCTTTAGTGCTTATTGACGAACATTTTTATAATGTAATTGTAACAGCTCATGCTTTTGTTATGATTTTTTTTATGGTAATGCCTATAATAATTGGTGGGTTTGGGAATTGAATAGTTCCCTTATTAATTGGTGCACCTGATATGAGTTTTCCTCGAATAAACAATATAAGGTTTTGATTGTTACCTCCATCTTTTATTTTATTACTTTGTTCTAGAATGGTAGAAGGGGGAGTTGGTACTGGTTGAACGGTTTACCCCCCATTAAGAGGTCCTATTGCCCACGGTGGCTCTTCAGTGGACCTAGCTATTTTCTCCCTTCACTTAGCTGGTTTATCTAGAATTTTAGGGGCTATTAATTTTATTACTACAATTTTCAACATGCGTTCTCCCGGTATTACATTGGAGCGAATAAGTTTATTTGTCTGATCTGTGTTGATTACTGCGTTCTTGTTGTTATTATCTTTGCCTGTTTTGGCTGGGGCTATTACTATATTATTAACTGATCGAAATTTCAATACAACTTTCTTTGATCCTGCTGGTGGTGGTGACCCAATTTTGTACCAGCATTTATTC---
>MT344018_Radix_sp._CN67/1
---------------------------TACTTTATATATAATTTTTGGTGTTTGATGTGGCTTAGTAGGAACTGGGTTATCTTTACTAATTCGTTTAGAATTAGGAACTTCTTTAGTGCTTATTGACGAACATTTTTATAATGTAATTGTAACAGCTCATGCTTTTGTTATGATTTTTTTTATGGTAATGCCTATAATAATTGGTGGGTTTGGGAATTGAATAGTTCCCTTATTAATTGGTGCACCTGATATGAGTTTTCCTCGAATAAACAATATAAGGTTTTGATTGTTACCTCCATCTTTTATTTTATTACTTTGTTCTAGAATGGTAGAAGGGGGAGTTGGTACTGGTTGAACGGTTTACCCCCCATTAAGAGGTCCTATTGCCCACGGTGGCTCTTCAGTGGACCTAGCTATTTTCTCCCTTCACTTAGCTGGTTTATCTAGAATTTTAGGGGCTATTAATTTTATTACTACAATTTTCAACATGCGTTCTCCCGGTATTACATTGGAGCGAATAAGTTTATTTGTCTGATCTGTGTTGATTACTGCGTTCTTGTTGTTATTATCTTTGCCTGTTTTGGCTGGGGCTATTACTATATTATTAACTGATCGAAATTTCAATACAACTTTCTTTGATCCTGCTGGTGGTGGTGACCCAATTTTGTACCAGCATTTATTC---
>MT344017_Radix_sp._CN62/1
---------------------------TACTTTATATATAATTTTTGGTGTTTGATGTGGCTTAGTAGGAACTGGGTTATCTTTACTAATTCGTTTAGAATTAGGAACTTCTTTAGTGCTTATTGACGAACATTTTTATAATGTAATTGTAACAGCTCATGCTTTTGTTATGATTTTTTTTATGGTAATGCCTATAATAATTGGTGGGTTTGGGAATTGAATAGTTCCCTTATTAATTGGTGCACCTGATATGAGTTTTCCTCGAATAAACAATATAAGGTTTTGATTGTTACCTCCATCTTTTATTTTATTACTTTGTTCTAGAATGGTAGAAGGGGGAGTTGGTACTGGTTGAACGGTTTACCCCCCATTAAGAGGTCCTATTGCCCACGGTGGCTCTTCAGTGGACCTAGCTATTTTCTCCCTTCACTTAGCTGGTTTATCTAGAATTTTAGGGGCTATTAATTTTATTACTACAATTTTCAACATGCGTTCTCCCGGTATTACATTGGAGCGAATAAGTTTATTTGTCTGATCTGTGTTGATTACTGCGTTCTTGTTGTTATTATCTTTGCCTGTTTTGGCTGGGGCTATTACTATATTATTAACTGATCGAAATTTCAATACAACTTTCTTTGATCCTGCTGGTGGTGGTGACCCAATTTTGTACCAGCATTTATTC---
>MT344016_Radix_sp._CN59/1
---------------------------TACTTTATATATAATTTTTGGTGTTTGATGTGGCTTAGTAGGAACTGGGTTATCTTTACTAATTCGTTTAGAATTAGGAACTTCTTTAGTGCTTATTGACGAACATTTTTATAATGTAATTGTAACAGCTCATGCTTTTGTTATGATTTTTTTTATGGTAATGCCTATAATAATTGGTGGGTTTGGGAATTGAATAGTTCCCTTATTAATTGGTGCACCTGATATGAGTTTTCCTCGAATAAACAATATAAGGTTTTGATTGTTACCTCCATCTTTTATTTTATTACTTTGTTCTAGAATGGTAGAAGGGGGAGTTGGTACTGGTTGAACGGTTTACCCCCCATTAAGAGGTCCTATTGCCCACGGTGGCTCTTCAGTGGACCTAGCTATTTTCTCCCTTCACTTAGCTGGTTTATCTAGAATTTTAGGGGCTATTAATTTTATTACTACAATTTTCAACATGCGTTCTCCCGGTATTACATTGGAGCGAATAAGTTTATTTGTCTGATCTGTGTTGATTACTGCGTTCTTGTTGTTATTATCTTTGCCTGTTTTGGCTGGGGCTATTACTATATTATTAACTGATCGAAATTTCAATACAACTTTCTTTGATCCTGCTGGTGGTGGTGACCCAATTTTGTACCAGCATTTATTC---
>MT344015_Radix_sp._CN65/1
---------------------------TACTTTATATATAATTTTTGGTGTTTGATGTGGCTTAGTAGGAACTGGGTTATCTTTACTAATTCGTTTAGAATTAGGAACTTCTTTAGTGCTTATTGACGAACATTTTTATAATGTAATTGTAACAGCTCATGCTTTTGTTATGATTTTTTTTATGGTAATGCCTATAATAATTGGTGGGTTTGGGAATTGAATAGTTCCCTTATTAATTGGTGCACCTGATATGAGTTTTCCTCGAATAAACAATATAAGGTTTTGATTGTTACCTCCATCTTTTATTTTATTACTTTGTTCTAGAATGGTAGAAGGGGGAGTTGGTACTGGTTGAACGGTTTACCCCCCATTAAGAGGTCCTATTGCCCACGGTGGCTCTTCAGTGGACCTAGCTATTTTCTCCCTTCACTTAGCTGGTTTATCTAGAATTTTAGGGGCTATTAATTTTATTACTACAATTTTCAACATGCGTTCTCCCGGTATTACATTGGAGCGAATAAGTTTATTTGTCTGATCTGTGTTGATTACTGCGTTCTTGTTGTTATTATCTTTGCCTGTTTTGGCTGGGGCTATTACTATATTATTAACTGATCGAAATTTCAATACAACTTTCTTTGATCCTGCTGGTGGTGGTGACCCAATTTTGTACCAGCATTTATTC---
>MT344019_Radix_sp._CN68/1
---------------------------TACTTTATATATAATTTTTGGTGTTTGATGTGGCTTAGTAGGAACTGGGTTATCTTTACTAATTCGTTTAGAATTAGGAACTTCTTTAGTGCTTATTGACGAACATTTTTATAATGTAATTGTAACAGCTCATGCTTTTGTTATGATTTTTTTTATGGTAATGCCTATAATAATTGGTGGATTTGGGAATTGAATAGTTCCCTTATTAATTGGTGCACCTGATATGAGTTTTCCTCGAATAAACAATATAAGGTTTTGATTGTTACCTCCATCTTTTATTTTATTACTTTGTTCTAGAATGGTAGAAGGGGGAGTTGGTACTGGTTGAACGGTTTACCCCCCATTAAGAGGTCCTATTGCCCACGGTGGCTCTTCAGTGGACCTAGCTATTTTCTCCCTTCACTTAGCTGGTTTATCTAGAATTTTAGGGGCTATTAATTTTATTACTACAATTTTCAACATGCGTTCTCCCGGTATTACATTGGAGCGAATAAGTTTATTTGTCTGATCTGTGTTGATTACTGCGTTCTTGTTGTTATTATCTTTGCCTGTTTTGGCTGGGGCTATTACTATATTATTAACTGATCGAAATTTCAATACAACTTTCTTTGATCCTGCTGGTGGTGGTGACCCAATTTTGTACCAGCATTTATTC---
>MT344021_Radix_sp._CN66/1
---------------------------TACTTTATATATAATTTTTGGTGTTTGATGTGGCTTAGTAGGAACTGGGTTATCTTTACTAATTCGTTTAGAATTAGGAACTTCTTTAGTGCTTATTGACGAACATTTTTATAATGTAATTGTAACAGCTCATGCTTTTGTTATGATTTTTTTTATGGTAATGCCTATAATAATTGGTGGGTTTGGGAATTGAATAGTTCCCTTATTAATTGGTGCACCTGATATGAGTTTCCCTCGAATAAACAATATAAGGTTTTGATTGTTACCTCCATCTTTTATTTTATTACTTTGTTCTAGAATGGTAGAAGGAGGAGTTGGTACTGGTTGAACGGTTTACCCCCCATTAAGAGGTCCTATTGCCCACGGTGGCTCTTCAGTGGACCTAGCTATTTTCTCCCTTCACTTAGCTGGTTTATCTAGAATTTTAGGGGCTATTAATTTTATTACTACAATTTTCAACATGCGCTCTCCCGGTATTACATTGGAGCGAATAAGTTTATTTGTCTGATCTGTGTTGATTACTGCGTTCTTGTTGTTACTATCTTTGCCTGTTTTGGCTGGGGCTATTACTATATTATTAACTGATCGAAATTTCAATACAACTTTCTTTGATCCTGCTGGTGGTGGTGACCCAATTTTGTACCAGCATTTATTC---
>MT344013_Radix_sp._CN60/1
---------------------------TACTTTATATATAATTTTTGGTGTTTGATGTGGCTTAGTAGGAACTGGGTTATCTTTACTAATTCGTTTAGAATTAGGAACTTCTTTAGTGCTTATTGACGAACATTTTTATAATGTAATTGTAACAGCTCATGCTTTTGTTATGATTTTTTTTATGGTAATGCCTATAATAATTGGTGGGTTTGGGAATTGAATAGTTCCCTTATTAATTGGTGCACCTGATATGAGTTTTCCTCGAATAAACAATATAAGGTTTTGATTGTTACCTCCATCTTTTATTTTATTACTTTGTTCTAGAATGGTAGAAGGAGGAGTTGGTACTGGTTGAACGGTTTACCCCCCATTAAGAGGTCCTATTGCCCACGGTGGCTCTTCAGTGGACCTAGCTATTTTCTCTCTTCACTTAGCTGGTTTATCTAGAATTTTAGGGGCTATTAATTTTATTACTACAATTTTCAACATGCGTTCTCCCGGTATTACATTGGAGCGAATAAGTTTATTTGTCTGATCTGTGTTGATTACTGCGTTCTTGTTGTTACTATCTTTGCCTGTTTTGGCTGGGGCTATTACTATATTATTAACTGATCGAAATTTCAATACAACTTTCTTTGATCCTGCTGGTGGTGGTGACCCAATTTTGTACCAGCATTTATTC---
